# Supplementary material for: 3-(6-Methyl-2-pyrid­yl)-2-phenyl-3,4-dihydro-1,3,2-benzoxaza­phosphinine 2-oxide
Source: Acta Crystallogr Sect E Struct Rep Online. 2009 Oct 10;65(Pt 11):o2696–7. doi: 10.1107/S1600536809040367 (PMC2971085; doi:10.1107/S1600536809040367)
Supplement: Supplementary file 1 [file e-65-o2696-sup1.cif]

##############################################################################
###                                                                        ###
###        Electronic paper (Acta Crystallographica Section E)             ###
###                                                                        ###
##############################################################################
#                                                                            #
# This CIF contains the data in a paper accepted for publication in Acta     #
# Crystallographica Section E. It conforms to the requirements of Notes      #
# for Authors for Section E, and has been peer reviewed under the auspices   #
# of the IUCr Commission on Journals.                                        #
#                                                                            #
# Full details of the Crystallographic Information File format               #
# are given in the paper "The Crystallographic Information File (CIF):       #
# a New Standard Archive File for Crystallography" by S. R. Hall, F. H.      #
# Allen and I. D. Brown [Acta Cryst. (1991), A47, 655-685].                  #
#                                                                            #
# The current version of the core CIF dictionary is obtainable from          #
# ftp://ftp.iucr.org/pub/cif_core.dic. The current version number is 2.4.    #
#                                                                            #
# Software is freely available for graphical display of the structure(s) in  #
# this CIF.  For information consult the CIF home page http://www.iucr.org/  #
# cif/home.html                                                              #
#                                                                            #
# This file may be used for bona fide research purposes within the           #
# scientific community so long as proper attribution is given to the journal # 
# article from which it was obtained.                                        #
#                                                                            #
##############################################################################
                                             
data_global
_audit_creation_method     SHELXL-97
_journal_date_recd_electronic     2009-08-09
_journal_date_accepted     2009-10-03
_journal_name_full     'Acta Crystallographica, Section E'
_journal_year     2009
_journal_volume     65
_journal_issue     11
_journal_page_first     o2696
_journal_page_last     o2697
_journal_paper_category     QO
_journal_coeditor_code     BH2245
_publ_contact_author_name     'Prof. M.Krishaniah'
_publ_contact_author_address
;   Department of Physics
    S.V. University,
    Tirupati-517502,
    India.
;
_publ_contact_author_email     'profkrishnaiah.m@gmail.com'
_publ_contact_author_fax     '91 877 2248428'
_publ_contact_author_phone     '91 877 2248485'
_publ_section_title
;
3-(6-Methyl-2-pyridyl)-2-phenyl-3,4-dihydro-1,3,2-benzoxazaphosphinine 2-oxide
;
loop_
    _publ_author_name
    _publ_author_address
    "Surendra Babu, V. H. H."
;
Department of Physics
S.V. University
Tirupati 517 502
India
;
    "Krishnaiah, M."
;
Department of Physics
S.V. University
Tirupati 517 502
India
;
    "Anil Kumar, M."
;
Department of Chemistry
S.V. University
Tirupati 517 502
India
;
    "Suresh Reddy, C."
;
Department of Chemistry
S.V. University
Tirupati 517 502
India
;
    "Rajni Kant"
;
Department of Physics
University of Jammu
Jammu Tawi 180 006
India
;
data_I
_audit_creation_method     SHELXL-97
_chemical_name_systematic
;
3-(6-Methyl-2-pyridyl)-2-phenyl-3,4-dihydro-1,3,2-benzoxazaphosphinine 2-oxide
;
_chemical_name_common     ?
_chemical_formula_moiety     'C19 H17 N2 O2 P'
_chemical_formula_sum     'C19 H17 N2 O2 P'
_chemical_formula_iupac     'C19 H17 N2 O2 P'
_chemical_formula_weight     336.32
_chemical_melting_point     ?
_symmetry_cell_setting     triclinic
_symmetry_space_group_name_H-M     'P -1'
_symmetry_space_group_name_Hall     '-P 1'
loop_
    _symmetry_equiv_pos_as_xyz
    'x, y, z'
    '-x, -y, -z'
_cell_length_a     7.2238(8)
_cell_length_b     8.6573(8)
_cell_length_c     13.7265(14)
_cell_angle_alpha     95.216(8)
_cell_angle_beta     94.397(9)
_cell_angle_gamma     94.330(9)
_cell_volume     849.42(15)
_cell_formula_units_Z     2
_cell_measurement_reflns_used     5006
_cell_measurement_theta_min     3.3
_cell_measurement_theta_max     30.1
_cell_measurement_temperature     293(2)
_exptl_crystal_description     plate
_exptl_crystal_colour     colourless
_exptl_crystal_size_max     0.28
_exptl_crystal_size_mid     0.18
_exptl_crystal_size_min     0.08
_exptl_crystal_density_diffrn     1.315
_exptl_crystal_density_meas     ?
_exptl_crystal_density_method     'not measured'
_exptl_crystal_F_000     352
_exptl_absorpt_coefficient_mu     0.175
_exptl_absorpt_correction_type     none
_exptl_absorpt_process_details     ?
_exptl_absorpt_correction_T_min     ?
_exptl_absorpt_correction_T_max     ?
_exptl_special_details
;
;
_diffrn_ambient_temperature     293(2)
_diffrn_radiation_type     MoK\a
_diffrn_radiation_wavelength     0.71073
_diffrn_radiation_source     'fine-focus sealed tube'
_diffrn_radiation_monochromator     graphite
_diffrn_measurement_device_type     'Oxford Diffraction Xcalibur'
_diffrn_measurement_device     'X-ray diffractometer with CCD camera'
_diffrn_measurement_method     \w-2\q
_diffrn_detector_area_resol_mean     ?
_diffrn_reflns_number     12457
_diffrn_reflns_av_R_equivalents     0.0299
_diffrn_reflns_av_sigmaI/netI     0.0521
_diffrn_reflns_theta_min     3.32
_diffrn_reflns_theta_max     30.11
_diffrn_reflns_theta_full     30.11
_diffrn_measured_fraction_theta_max     0.984
_diffrn_measured_fraction_theta_full     0.984
_diffrn_reflns_limit_h_min     -10
_diffrn_reflns_limit_h_max     10
_diffrn_reflns_limit_k_min     -12
_diffrn_reflns_limit_k_max     12
_diffrn_reflns_limit_l_min     -19
_diffrn_reflns_limit_l_max     19
_diffrn_standards_number     0
_diffrn_standards_interval_count     ?
_diffrn_standards_interval_time     ?
_diffrn_standards_decay_%     ?
_refine_special_details
;
Weighted least-squares planes through the starred atoms (Nardelli, Musatti,
Domiano & Andreetti Ric.Sci.(1965),15(II---A),807). Equation of the plane:
m1*<i>X</i>+m2*Y+m3*<i>Z</i>=d
Plane 1 m1 = 0.38775(0.00078) m2 = 0.69013(0.00101) m3 = -0.61104(0.00092) D =
-0.04785(0.00813) Atom d s d/s (d/s)**2 C6 * 0.0033 0.0020 1.652 2.729 C7 *
-0.0061 0.0019 - 3.190 10.179 C12 * 0.0060 0.0019 3.207 10.286 O4 * -0.0017
0.0014 - 1.201 1.443 P1 0.9362 0.0005 1909.984 3648038.000 N2 0.9357 0.0015
617.499 381304.969 ============ Sum((d/s)**2) for starred atoms 24.637
Chi-squared at 95% for 1 degrees of freedom: 3.84 The group of atoms deviates
significantly from planarity
Plane 2 m1 = 0.36501(0.00090) m2 = 0.72088(0.00066) m3 = -0.58915(0.00074) D =
0.19711(0.00721) Atom d s d/s (d/s)**2 C7 * -0.0010 0.0019 - 0.547 0.300 C8 *
-0.0022 0.0022 - 1.022 1.044 C9 * 0.0076 0.0024 3.196 10.214 C10 * -0.0077
0.0023 - 3.346 11.194 C11 * 0.0029 0.0021 1.390 1.931 C12 * 0.0007 0.0019
0.353 0.125 ============ Sum((d/s)**2) for starred atoms 24.808 Chi-squared at
95% for 3 degrees of freedom: 7.81 The group of atoms deviates significantly
from planarity
Plane 3 m1 = -0.45957(0.00079) m2 = 0.86478(0.00046) m3 = -0.20235(0.00092) D =
2.02662(0.00192) Atom d s d/s (d/s)**2 C13 * 0.0050 0.0018 2.731 7.457 N3 *
-0.0045 0.0018 - 2.513 6.313 C14 * 0.0033 0.0025 1.334 1.780 C16 * 0.0013
0.0026 0.508 0.258 C17 * -0.0009 0.0027 - 0.328 0.108 C18 * -0.0040 0.0024 -
1.686 2.842 ============ Sum((d/s)**2) for starred atoms 18.758 Chi-squared at
95% for 3 degrees of freedom: 7.81 The group of atoms deviates significantly
from planarity
Plane 4 m1 = -0.44454(0.00100) m2 = -0.15288(0.00101) m3 = -0.88262(0.00050) D
= -4.64491(0.00165) Atom d s d/s (d/s)**2 C19 * 0.0128 0.0022 5.712 32.623 C20
* -0.0095 0.0029 - 3.274 10.717 C21 * -0.0074 0.0031 - 2.395 5.738 C22 *
0.0121 0.0031 3.908 15.276 C23 * 0.0012 0.0025 0.480 0.231 C24 * -0.0084
0.0020 - 4.200 17.636 ============ Sum((d/s)**2) for starred atoms 82.221
Chi-squared at 95% for 3 degrees of freedom: 7.81 The group of atoms deviates
significantly from planarity
Dihedral angles formed by LSQ-planes Plane - plane angle (s.u.) angle (s.u.) 1
2 2.52 (0.07) 177.48 (0.07) 1 3 57.16 (0.06) 122.84 (0.06) 1 4 74.84 (0.08)
105.16 (0.08) 2 3 54.91 (0.06) 125.09 (0.06) 2 4 75.67 (0.07) 104.33 (0.07) 3
4 75.48 (0.08) 104.52 (0.08)
;
_reflns_number_total     5006
_reflns_number_gt     3069
_reflns_threshold_expression     I>2\s(I)
_refine_ls_structure_factor_coef     Fsqd
_refine_ls_matrix_type     full
_refine_ls_R_factor_all     0.0799
_refine_ls_R_factor_gt     0.0520
_refine_ls_wR_factor_gt     0.1597
_refine_ls_wR_factor_ref     0.1725
_refine_ls_goodness_of_fit_ref     1.142
_refine_ls_restrained_S_all     1.142
_refine_ls_number_reflns     5006
_refine_ls_number_parameters     217
_refine_ls_number_restraints     0
_refine_ls_number_constraints     0
_refine_ls_hydrogen_treatment     constr
_refine_ls_weighting_scheme     calc
_refine_ls_weighting_details
                 'calc w=1/[\s^2^(Fo^2^)+(0.0909P)^2^] where P=(Fo^2^+2Fc^2^)/3'
_atom_sites_solution_hydrogens     geom
_atom_sites_solution_primary     direct
_atom_sites_solution_secondary     difmap
_refine_ls_shift/su_max     0.000
_refine_ls_shift/su_mean     0.000
_refine_diff_density_max     0.357
_refine_diff_density_min     -0.330
_refine_ls_extinction_method     none
_refine_ls_extinction_coef     ?
loop_
    _atom_type_symbol
    _atom_type_description
    _atom_type_scat_dispersion_real
    _atom_type_scat_dispersion_imag
    _atom_type_scat_source
    'C' 'C' 0.0030 0.0020
                         'International Tables Vol C Tables 4.2.6.8 and 6.1.1.4'
    'H' 'H' 0.0000 0.0000
                         'International Tables Vol C Tables 4.2.6.8 and 6.1.1.4'
    'N' 'N' 0.0060 0.0030
                         'International Tables Vol C Tables 4.2.6.8 and 6.1.1.4'
    'O' 'O' 0.0110 0.0060
                         'International Tables Vol C Tables 4.2.6.8 and 6.1.1.4'
    'P' 'P' 0.1020 0.0940
                         'International Tables Vol C Tables 4.2.6.8 and 6.1.1.4'
_computing_data_collection     'CrysAlis Pro (Oxford Diffraction, 2007)'
_computing_cell_refinement     'CrysAlis Pro (Oxford Diffraction, 2007)'
_computing_data_reduction     'CrysAlis RED (Oxford Diffraction, 2007)'
_computing_structure_solution     'SHELXS97 (Sheldrick, 2008)'
_computing_structure_refinement     'SHELXL97 (Sheldrick, 2008)'
_computing_molecular_graphics     'ZORTEP (Zsolnai, 1997)'
_computing_publication_material
;
enCIFer (Allen <i>et al.</i>,  2004) and PARST95 (Nardelli,
1995)
;
loop_
    _atom_site_type_symbol
    _atom_site_label
    _atom_site_fract_x
    _atom_site_fract_y
    _atom_site_fract_z
    _atom_site_U_iso_or_equiv
    _atom_site_adp_type
    _atom_site_calc_flag
    _atom_site_refinement_flags
    _atom_site_occupancy
    _atom_site_disorder_assembly
    _atom_site_disorder_group
    P P1 0.37783(6) 0.42101(5) 0.26648(4) 0.03578(17) Uani d . 1 . .
    O O4 0.34114(19) 0.46439(16) 0.37866(10) 0.0459(4) Uani d . 1 . .
    N N2 0.16623(19) 0.42897(18) 0.20981(11) 0.0360(4) Uani d . 1 . .
    O O5 0.52630(17) 0.51923(15) 0.23013(11) 0.0491(4) Uani d . 1 . .
    C C24 0.4304(3) 0.2230(2) 0.26798(15) 0.0399(4) Uani d . 1 . .
    C C7 0.0443(2) 0.5645(2) 0.35210(14) 0.0380(4) Uani d . 1 . .
    C C6 0.0029(2) 0.4431(2) 0.26737(15) 0.0413(4) Uani d . 1 . .
    H H6A -0.0316 0.3438 0.2913 0.050 Uiso calc R 1 . .
    H H6B -0.1017 0.4703 0.2255 0.050 Uiso calc R 1 . .
    N N3 -0.0324(2) 0.2849(2) 0.08712(13) 0.0476(4) Uani d . 1 . .
    C C12 0.2155(3) 0.5737(2) 0.40604(14) 0.0374(4) Uani d . 1 . .
    C C13 0.1314(2) 0.3663(2) 0.10995(14) 0.0367(4) Uani d . 1 . .
    C C11 0.2642(3) 0.6790(2) 0.48673(15) 0.0475(5) Uani d . 1 . .
    H H11 0.3809 0.6826 0.5210 0.057 Uiso calc R 1 . .
    C C8 -0.0832(3) 0.6682(3) 0.38261(16) 0.0485(5) Uani d . 1 . .
    H H8 -0.1999 0.6649 0.3484 0.058 Uiso calc R 1 . .
    C C9 -0.0374(4) 0.7763(3) 0.46352(17) 0.0574(6) Uani d . 1 . .
    H H9 -0.1226 0.8463 0.4824 0.069 Uiso calc R 1 . .
    C C10 0.1326(4) 0.7804(3) 0.51557(16) 0.0560(6) Uani d . 1 . .
    H H10 0.1607 0.8513 0.5707 0.067 Uiso calc R 1 . .
    C C19 0.5868(3) 0.1738(2) 0.22629(17) 0.0509(5) Uani d . 1 . .
    H H19 0.6631 0.2428 0.1959 0.061 Uiso calc R 1 . .
    C C14 -0.0738(3) 0.2269(3) -0.00667(18) 0.0579(6) Uani d . 1 . .
    C C18 0.2619(3) 0.3908(3) 0.04171(16) 0.0532(5) Uani d . 1 . .
    H H18 0.3761 0.4468 0.0603 0.064 Uiso calc R 1 . .
    C C23 0.3141(4) 0.1170(3) 0.30964(18) 0.0623(7) Uani d . 1 . .
    H H23 0.2076 0.1487 0.3370 0.075 Uiso calc R 1 . .
    C C20 0.6295(4) 0.0186(3) 0.2303(2) 0.0683(8) Uani d . 1 . .
    H H20 0.7366 -0.0145 0.2044 0.082 Uiso calc R 1 . .
    C C16 0.0481(3) 0.2471(3) -0.07839(17) 0.0590(6) Uani d . 1 . .
    H H16 0.0157 0.2050 -0.1427 0.071 Uiso calc R 1 . .
    C C21 0.5141(5) -0.0834(3) 0.2720(2) 0.0788(9) Uani d . 1 . .
    H H21 0.5424 -0.1861 0.2743 0.095 Uiso calc R 1 . .
    C C17 0.2164(4) 0.3297(3) -0.05363(18) 0.0643(6) Uani d . 1 . .
    H H17 0.2996 0.3444 -0.1011 0.077 Uiso calc R 1 . .
    C C22 0.3571(5) -0.0350(3) 0.3103(2) 0.0821(9) Uani d . 1 . .
    H H22 0.2778 -0.1060 0.3373 0.099 Uiso calc R 1 . .
    C C15 -0.2625(4) 0.1350(5) -0.0295(2) 0.1035(13) Uani d . 1 . .
    H H15A -0.3264 0.1337 0.0292 0.155 Uiso calc R 1 . .
    H H15B -0.2449 0.0302 -0.0542 0.155 Uiso calc R 1 . .
    H H15C -0.3352 0.1830 -0.0780 0.155 Uiso calc R 1 . .
loop_
    _atom_site_aniso_label
    _atom_site_aniso_U_11
    _atom_site_aniso_U_22
    _atom_site_aniso_U_33
    _atom_site_aniso_U_12
    _atom_site_aniso_U_13
    _atom_site_aniso_U_23
    P1 0.0327(3) 0.0325(3) 0.0410(3) 0.00243(18) -0.00086(19) 0.00089(19)
    O4 0.0493(8) 0.0471(8) 0.0395(8) 0.0155(6) -0.0083(6) -0.0055(6)
    N2 0.0304(7) 0.0421(8) 0.0352(9) 0.0048(6) 0.0018(6) 0.0017(6)
    O5 0.0364(7) 0.0426(8) 0.0666(10) -0.0066(6) 0.0011(6) 0.0077(7)
    C24 0.0403(9) 0.0348(9) 0.0436(11) 0.0058(8) -0.0026(8) 0.0014(8)
    C7 0.0374(9) 0.0386(10) 0.0375(10) 0.0015(7) 0.0071(8) -0.0011(8)
    C6 0.0314(9) 0.0468(11) 0.0443(11) 0.0041(8) 0.0008(8) -0.0013(8)
    N3 0.0411(9) 0.0550(10) 0.0431(10) 0.0014(8) -0.0024(7) -0.0079(8)
    C12 0.0463(10) 0.0331(9) 0.0334(10) 0.0046(8) 0.0040(8) 0.0050(7)
    C13 0.0382(9) 0.0363(9) 0.0359(10) 0.0084(7) 0.0000(8) 0.0026(7)
    C11 0.0627(13) 0.0414(10) 0.0362(11) 0.0036(9) -0.0041(9) -0.0004(8)
    C8 0.0484(11) 0.0517(12) 0.0457(12) 0.0094(9) 0.0072(9) -0.0001(9)
    C9 0.0735(15) 0.0510(12) 0.0512(14) 0.0206(11) 0.0170(12) 0.0010(10)
    C10 0.0829(16) 0.0445(12) 0.0380(12) 0.0049(11) 0.0030(11) -0.0075(9)
    C19 0.0358(10) 0.0487(12) 0.0645(15) 0.0038(9) -0.0003(9) -0.0105(10)
    C14 0.0526(12) 0.0661(15) 0.0498(14) 0.0071(11) -0.0090(10) -0.0133(11)
    C18 0.0495(12) 0.0642(14) 0.0446(13) -0.0043(10) 0.0045(10) 0.0051(10)
    C23 0.0888(18) 0.0445(12) 0.0616(16) 0.0143(11) 0.0293(13) 0.0215(10)
    C20 0.0558(14) 0.0600(15) 0.083(2) 0.0210(12) -0.0106(13) -0.0255(14)
    C16 0.0659(14) 0.0711(16) 0.0373(12) 0.0153(12) -0.0047(10) -0.0099(11)
    C21 0.115(2) 0.0425(13) 0.076(2) 0.0263(15) -0.0259(17) 0.0016(13)
    C17 0.0723(16) 0.0806(17) 0.0402(13) 0.0067(13) 0.0116(11) 0.0021(12)
    C22 0.130(3) 0.0433(13) 0.079(2) 0.0139(16) 0.0199(19) 0.0209(13)
    C15 0.0665(17) 0.157(3) 0.070(2) -0.0246(19) -0.0090(15) -0.045(2)
_geom_special_details
;
;
loop_
    _geom_bond_atom_site_label_1
    _geom_bond_atom_site_label_2
    _geom_bond_site_symmetry_2
    _geom_bond_distance
    _geom_bond_publ_flag
    P1 O5 . 1.4641(14) no
    P1 O4 . 1.5984(15) no
    P1 N2 . 1.6702(14) no
    P1 C24 . 1.7850(19) no
    O4 C12 . 1.407(2) no
    N2 C13 . 1.424(2) no
    N2 C6 . 1.476(2) no
    C24 C19 . 1.383(3) no
    C24 C23 . 1.388(3) no
    C7 C12 . 1.385(3) no
    C7 C8 . 1.395(3) no
    C7 C6 . 1.491(3) no
    C6 H6A . 0.9700 no
    C6 H6B . 0.9700 no
    N3 C13 . 1.331(2) no
    N3 C14 . 1.342(3) no
    C12 C11 . 1.374(3) no
    C13 C18 . 1.397(3) no
    C11 C10 . 1.397(3) no
    C11 H11 . 0.9300 no
    C8 C9 . 1.388(3) no
    C8 H8 . 0.9300 no
    C9 C10 . 1.369(3) no
    C9 H9 . 0.9300 no
    C10 H10 . 0.9300 no
    C19 C20 . 1.406(3) no
    C19 H19 . 0.9300 no
    C14 C16 . 1.384(4) no
    C14 C15 . 1.522(3) no
    C18 C17 . 1.372(3) no
    C18 H18 . 0.9300 no
    C23 C22 . 1.376(3) no
    C23 H23 . 0.9300 no
    C20 C21 . 1.362(4) no
    C20 H20 . 0.9300 no
    C16 C17 . 1.366(3) no
    C16 H16 . 0.9300 no
    C21 C22 . 1.364(4) no
    C21 H21 . 0.9300 no
    C17 H17 . 0.9300 no
    C22 H22 . 0.9300 no
    C15 H15A . 0.9600 no
    C15 H15B . 0.9600 no
    C15 H15C . 0.9600 no
loop_
    _geom_angle_atom_site_label_1
    _geom_angle_atom_site_label_2
    _geom_angle_atom_site_label_3
    _geom_angle_site_symmetry_1
    _geom_angle_site_symmetry_3
    _geom_angle
    _geom_angle_publ_flag
    O5 P1 O4 . . 114.90(8) no
    O5 P1 N2 . . 114.95(8) no
    O4 P1 N2 . . 101.68(7) no
    O5 P1 C24 . . 112.80(9) no
    O4 P1 C24 . . 101.38(8) no
    N2 P1 C24 . . 109.81(8) no
    C12 O4 P1 . . 121.93(12) no
    C13 N2 C6 . . 116.96(14) no
    C13 N2 P1 . . 118.81(12) no
    C6 N2 P1 . . 120.30(13) no
    C19 C24 C23 . . 119.55(19) no
    C19 C24 P1 . . 119.92(16) no
    C23 C24 P1 . . 120.53(16) no
    C12 C7 C8 . . 117.29(17) no
    C12 C7 C6 . . 119.26(16) no
    C8 C7 C6 . . 123.43(17) no
    N2 C6 C7 . . 110.86(15) no
    N2 C6 H6A . . 109.5 no
    C7 C6 H6A . . 109.5 no
    N2 C6 H6B . . 109.5 no
    C7 C6 H6B . . 109.5 no
    H6A C6 H6B . . 108.1 no
    C13 N3 C14 . . 117.66(19) no
    C11 C12 C7 . . 123.37(18) no
    C11 C12 O4 . . 119.00(17) no
    C7 C12 O4 . . 117.56(16) no
    N3 C13 C18 . . 123.22(18) no
    N3 C13 N2 . . 115.42(16) no
    C18 C13 N2 . . 121.35(17) no
    C12 C11 C10 . . 117.8(2) no
    C12 C11 H11 . . 121.1 no
    C10 C11 H11 . . 121.1 no
    C9 C8 C7 . . 120.6(2) no
    C9 C8 H8 . . 119.7 no
    C7 C8 H8 . . 119.7 no
    C10 C9 C8 . . 120.3(2) no
    C10 C9 H9 . . 119.9 no
    C8 C9 H9 . . 119.9 no
    C9 C10 C11 . . 120.7(2) no
    C9 C10 H10 . . 119.7 no
    C11 C10 H10 . . 119.7 no
    C24 C19 C20 . . 119.4(2) no
    C24 C19 H19 . . 120.3 no
    C20 C19 H19 . . 120.3 no
    N3 C14 C16 . . 122.4(2) no
    N3 C14 C15 . . 115.9(2) no
    C16 C14 C15 . . 121.7(2) no
    C17 C18 C13 . . 117.9(2) no
    C17 C18 H18 . . 121.0 no
    C13 C18 H18 . . 121.0 no
    C22 C23 C24 . . 119.7(2) no
    C22 C23 H23 . . 120.2 no
    C24 C23 H23 . . 120.2 no
    C21 C20 C19 . . 120.2(2) no
    C21 C20 H20 . . 119.9 no
    C19 C20 H20 . . 119.9 no
    C17 C16 C14 . . 119.3(2) no
    C17 C16 H16 . . 120.4 no
    C14 C16 H16 . . 120.4 no
    C20 C21 C22 . . 120.0(2) no
    C20 C21 H21 . . 120.0 no
    C22 C21 H21 . . 120.0 no
    C16 C17 C18 . . 119.5(2) no
    C16 C17 H17 . . 120.2 no
    C18 C17 H17 . . 120.2 no
    C21 C22 C23 . . 121.2(3) no
    C21 C22 H22 . . 119.4 no
    C23 C22 H22 . . 119.4 no
    C14 C15 H15A . . 109.5 no
    C14 C15 H15B . . 109.5 no
    H15A C15 H15B . . 109.5 no
    C14 C15 H15C . . 109.5 no
    H15A C15 H15C . . 109.5 no
    H15B C15 H15C . . 109.5 no
loop_
    _geom_torsion_atom_site_label_1
    _geom_torsion_atom_site_label_2
    _geom_torsion_atom_site_label_3
    _geom_torsion_atom_site_label_4
    _geom_torsion_site_symmetry_1
    _geom_torsion_site_symmetry_2
    _geom_torsion_site_symmetry_3
    _geom_torsion_site_symmetry_4
    _geom_torsion
    _geom_torsion_publ_flag
    O5 P1 O4 C12 . . . . 88.83(15) no
    N2 P1 O4 C12 . . . . -35.98(15) no
    C24 P1 O4 C12 . . . . -149.22(14) no
    O5 P1 N2 C13 . . . . 67.98(16) no
    O4 P1 N2 C13 . . . . -167.24(13) no
    C24 P1 N2 C13 . . . . -60.47(16) no
    O5 P1 N2 C6 . . . . -134.97(14) no
    O4 P1 N2 C6 . . . . -10.20(16) no
    C24 P1 N2 C6 . . . . 96.57(15) no
    O5 P1 C24 C19 . . . . -7.5(2) no
    O4 P1 C24 C19 . . . . -130.88(17) no
    N2 P1 C24 C19 . . . . 122.15(17) no
    O5 P1 C24 C23 . . . . 173.33(17) no
    O4 P1 C24 C23 . . . . 49.93(19) no
    N2 P1 C24 C23 . . . . -57.0(2) no
    C13 N2 C6 C7 . . . . -156.56(16) no
    P1 N2 C6 C7 . . . . 46.0(2) no
    C12 C7 C6 N2 . . . . -41.6(3) no
    C8 C7 C6 N2 . . . . 140.36(19) no
    C8 C7 C12 C11 . . . . -0.1(3) no
    C6 C7 C12 C11 . . . . -178.27(19) no
    C8 C7 C12 O4 . . . . 176.88(18) no
    C6 C7 C12 O4 . . . . -1.3(3) no
    P1 O4 C12 C11 . . . . -138.17(16) no
    P1 O4 C12 C7 . . . . 44.7(2) no
    C14 N3 C13 C18 . . . . -1.3(3) no
    C14 N3 C13 N2 . . . . 178.29(17) no
    C6 N2 C13 N3 . . . . -19.5(2) no
    P1 N2 C13 N3 . . . . 138.32(15) no
    C6 N2 C13 C18 . . . . 160.12(19) no
    P1 N2 C13 C18 . . . . -42.1(2) no
    C7 C12 C11 C10 . . . . 0.5(3) no
    O4 C12 C11 C10 . . . . -176.41(18) no
    C12 C7 C8 C9 . . . . 0.4(3) no
    C6 C7 C8 C9 . . . . 178.5(2) no
    C7 C8 C9 C10 . . . . -1.3(4) no
    C8 C9 C10 C11 . . . . 1.7(4) no
    C12 C11 C10 C9 . . . . -1.3(3) no
    C23 C24 C19 C20 . . . . -2.5(3) no
    P1 C24 C19 C20 . . . . 178.29(17) no
    C13 N3 C14 C16 . . . . 0.9(3) no
    C13 N3 C14 C15 . . . . -179.9(2) no
    N3 C13 C18 C17 . . . . 1.1(3) no
    N2 C13 C18 C17 . . . . -178.50(19) no
    C19 C24 C23 C22 . . . . 0.9(4) no
    P1 C24 C23 C22 . . . . -179.9(2) no
    C24 C19 C20 C21 . . . . 2.2(4) no
    N3 C14 C16 C17 . . . . -0.4(4) no
    C15 C14 C16 C17 . . . . -179.5(3) no
    C19 C20 C21 C22 . . . . -0.2(4) no
    C14 C16 C17 C18 . . . . 0.1(4) no
    C13 C18 C17 C16 . . . . -0.4(4) no
    C20 C21 C22 C23 . . . . -1.4(4) no
    C24 C23 C22 C21 . . . . 1.0(4) no
loop_
    _geom_hbond_atom_site_label_D
    _geom_hbond_atom_site_label_H
    _geom_hbond_atom_site_label_A
    _geom_hbond_site_symmetry_A
    _geom_hbond_distance_DH
    _geom_hbond_distance_HA
    _geom_hbond_distance_DA
    _geom_hbond_angle_DHA
    _geom_hbond_publ_flag
    C17 H17 O5 2_665 0.93 2.57 3.455(3) 159 y
    C21 H21 O5 1_545 0.93 2.56 3.445(3) 159 y
    C18 H18 O5 . 0.93 2.50 3.158(3) 128 y
