# Supplementary material for: 3-(6-Methyl-2-pyrid­yl)-2-phenyl-3,4-dihydro-1,3,2-benzoxaza­phosphinine 2-oxide
Source: Acta Crystallogr Sect E Struct Rep Online. 2009 Oct 10;65(Pt 11):o2696–7. doi: 10.1107/S1600536809040367 (PMC2971085; doi:10.1107/S1600536809040367)
Supplement: Supplementary file 2 [file e-65-o2696-Isup2.hkl]

#
# h,k,l, Fc-squared, Fo-squared, sigma(Fo-squared) and status flag
#
data_I
_shelx_title ' RKKRISHNA-3 in P-1'
_shelx_refln_list_code          4
_shelx_F_calc_maximum      111.73
_exptl_crystal_F_000       351.94
_reflns_d_resolution_high  0.7084
 
loop_
 _symmetry_equiv_pos_as_xyz
 'x, y, z'
 '-x, -y, -z'
 
_cell_length_a     7.2238
_cell_length_b     8.6573
_cell_length_c    13.7265
_cell_angle_alpha  95.216
_cell_angle_beta   94.397
_cell_angle_gamma  94.330
 
_shelx_F_squared_multiplier     1.000
 
loop_
 _refln_index_h
 _refln_index_k
 _refln_index_l
 _refln_F_squared_calc
 _refln_F_squared_meas
 _refln_F_squared_sigma
 _refln_observed_status
   2   0   0      199.16      200.46      2.01 o
   3   0   0      797.13      779.49      2.64 o
   4   0   0       25.63       17.71      0.56 o
   5   0   0      131.10      136.06      1.29 o
   6   0   0        0.06        4.19      0.75 o
   7   0   0       17.92       18.74      2.30 o
   8   0   0       36.82       39.37      2.01 o
   9   0   0       16.43       16.73      3.13 o
  10   0   0        1.12       -1.32      4.66 o
  -9   1   0       10.37        4.26      4.89 o
  -8   1   0       48.59       64.37      2.83 o
  -7   1   0       16.51       19.96      1.77 o
  -6   1   0       19.89       47.47     13.59 o
  -5   1   0      215.82      222.96      1.75 o
  -4   1   0        7.90        9.14      0.66 o
  -3   1   0       77.44       88.31      0.94 o
  -2   1   0       85.50       98.37      0.80 o
  -1   1   0      193.81      209.54      3.82 o
   1   1   0     1399.03     1588.95      4.00 o
   2   1   0        0.99        1.08      0.30 o
   3   1   0      109.17       95.83      1.18 o
   4   1   0       44.84       41.88      0.68 o
   5   1   0        7.33        9.49      0.69 o
   6   1   0       50.63       42.60      1.26 o
   7   1   0       25.81       23.14      2.34 o
   8   1   0       17.10       18.56      2.38 o
   9   1   0        1.57        4.22      3.38 o
  10   1   0        3.99        1.09     25.57 o
 -10   2   0       14.75       12.17      5.67 o
  -9   2   0       10.26        8.16      5.83 o
  -8   2   0       33.58       60.42      4.50 o
  -7   2   0        6.97       12.61      2.08 o
  -6   2   0       93.71      142.78      3.13 o
  -5   2   0      357.47      339.26      5.79 o
  -4   2   0        4.20        1.41      0.87 o
  -3   2   0       98.71       89.16      1.90 o
  -2   2   0       22.44       35.60      0.91 o
   0   2   0       83.74       86.56      1.54 o
   1   2   0       62.50       77.80      1.07 o
   2   2   0      516.70      610.75      3.11 o
   3   2   0      261.60      273.25      2.15 o
   4   2   0      166.43      183.76      1.57 o
   5   2   0       65.42       68.64      1.12 o
   6   2   0      195.02      206.20      2.72 o
   7   2   0      187.93      185.18      3.06 o
   8   2   0       44.94       34.58      2.42 o
   9   2   0        0.79        2.14      3.71 o
  -9   3   0        9.71       13.76      5.79 o
  -8   3   0       13.09       16.02      4.77 o
  -7   3   0       38.77       41.96      2.23 o
  -6   3   0       12.96       13.35      1.53 o
  -5   3   0      326.62      339.64      4.05 o
  -4   3   0        0.95       -0.15      0.86 o
  -3   3   0      127.89      122.62      1.42 o
  -2   3   0     1001.93      984.45      5.58 o
  -1   3   0     2256.60     2292.26      9.47 o
   0   3   0      219.61      238.61      2.38 o
   1   3   0      113.95       94.32      1.63 o
   2   3   0       29.84       44.21      2.35 o
   3   3   0       76.59       89.27      1.57 o
   4   3   0        0.98        1.39      0.65 o
   5   3   0      187.82      202.59      5.05 o
   6   3   0       26.07       27.03      1.51 o
   7   3   0        8.34        9.34      1.84 o
   8   3   0        0.00        1.60      1.70 o
   9   3   0       13.51       13.69      3.99 o
  -9   4   0       15.06       19.93      6.04 o
  -8   4   0       37.98       39.36      2.51 o
  -7   4   0        2.70        4.98      1.78 o
  -6   4   0       11.67        9.44      1.61 o
  -5   4   0      120.98      141.63      5.44 o
  -4   4   0        1.13        3.29      0.89 o
  -3   4   0        0.04        2.41      0.84 o
  -2   4   0     3445.70     3603.21     14.17 o
  -1   4   0      141.61      175.53      1.99 o
   0   4   0       42.76       51.48      1.41 o
   1   4   0      311.86      294.93      4.63 o
   2   4   0        5.01        2.32      0.77 o
   3   4   0      125.92      145.31      2.23 o
   4   4   0        6.95        9.76      1.01 o
   5   4   0       91.61      104.32      2.36 o
   6   4   0       65.42       66.77      2.28 o
   7   4   0        4.57        4.11      1.98 o
   8   4   0        1.80        2.78      2.82 o
   9   4   0       29.28       34.49      4.26 o
  -9   5   0        3.07        1.61     12.73 o
  -8   5   0       32.33       31.59      3.10 o
  -7   5   0        0.53        0.80      1.51 o
  -6   5   0        2.11        1.96      1.93 o
  -5   5   0      126.24      147.07      4.40 o
  -4   5   0      543.51      511.96      4.29 o
  -3   5   0      120.22       96.76      2.37 o
  -2   5   0      530.68      531.64      4.59 o
  -1   5   0       14.62       11.93      0.93 o
   0   5   0      291.57      292.92      3.12 o
   1   5   0        0.62       -0.79      1.00 o
   2   5   0      315.96      306.84      3.88 o
   3   5   0        0.08        0.56      0.62 o
   4   5   0       84.62       94.31      8.80 o
   5   5   0      161.62      189.82     10.90 o
   6   5   0       17.92       16.65      2.56 o
   7   5   0        0.66        1.11      3.45 o
   8   5   0        1.14        2.41      3.83 o
  -9   6   0       12.17       16.46      7.23 o
  -8   6   0        2.77        3.45      3.08 o
  -7   6   0        3.81        5.28      2.34 o
  -6   6   0       10.99        8.44      3.07 o
  -5   6   0        4.46        6.30      1.73 o
  -4   6   0        4.88        7.21      1.23 o
  -3   6   0       82.16       93.65      2.01 o
  -2   6   0       34.58       35.71      1.86 o
  -1   6   0       86.12       92.54      1.87 o
   0   6   0      239.74      247.57      3.77 o
   1   6   0        2.42        0.00      0.98 o
   2   6   0      171.05      169.30      2.50 o
   3   6   0       13.93       12.97      1.38 o
   4   6   0       21.29       28.40      2.41 o
   5   6   0      242.60      285.66     12.84 o
   6   6   0        2.89        7.57      2.95 o
   7   6   0        7.32       10.03      3.45 o
   8   6   0       19.65       26.36      4.12 o
  -8   7   0        0.84        1.54      4.05 o
  -7   7   0        0.37        0.55      1.10 o
  -6   7   0        0.22        0.88      1.93 o
  -5   7   0      124.33      129.09      2.90 o
  -4   7   0       28.36       25.47      2.10 o
  -3   7   0       95.37       91.45      2.18 o
  -2   7   0        1.87        1.31      0.83 o
  -1   7   0       68.77       58.05      1.98 o
   0   7   0       69.18       70.01      2.10 o
   1   7   0       27.28       28.76      2.02 o
   2   7   0      133.98      131.63      2.52 o
   3   7   0      157.90      166.53      5.07 o
   4   7   0        8.81        7.16      2.52 o
   5   7   0       92.71       96.32     11.22 o
   6   7   0       10.68       13.42      3.56 o
   7   7   0       24.77       28.08      3.93 o
  -8   8   0        0.03       -0.64      3.06 o
  -7   8   0        6.54        3.69      4.47 o
  -6   8   0        0.69        2.41      3.95 o
  -5   8   0      137.68      145.83      3.32 o
  -4   8   0        0.00       -0.04      0.38 o
  -3   8   0       30.16       30.16      1.83 o
  -2   8   0        2.15        0.09      1.59 o
  -1   8   0        1.30       -0.75      1.47 o
   0   8   0       95.50      108.64      5.02 o
   1   8   0        3.72        4.01      1.24 o
   2   8   0        0.08        1.06      1.55 o
   3   8   0        4.58        6.24      2.63 o
   4   8   0        2.49        4.15      2.93 o
   5   8   0        4.16        3.35      3.55 o
   6   8   0        3.38        5.86      3.87 o
   7   8   0       19.57       25.66      5.05 o
  -7   9   0        3.96        3.04      9.43 o
  -6   9   0       13.85       15.68      5.78 o
  -5   9   0       38.12       36.08      3.18 o
  -4   9   0        0.73        0.01      1.11 o
  -3   9   0        0.77        3.84      3.32 o
  -2   9   0       59.26       61.70      2.24 o
  -1   9   0        5.99        9.24      2.49 o
   0   9   0      123.46      129.08      5.97 o
   1   9   0       24.36       29.28      2.29 o
   2   9   0       40.59       48.28      1.95 o
   3   9   0       25.57       26.13      3.41 o
   4   9   0        3.18        1.27      3.13 o
   5   9   0        7.81        6.78      4.29 o
   6   9   0       11.38       10.88      4.32 o
  -6  10   0        5.42        4.01      7.56 o
  -5  10   0        0.85        0.51      2.94 o
  -4  10   0        0.59        1.61      3.31 o
  -3  10   0       14.28       18.58      3.55 o
  -2  10   0       29.12       28.84      2.52 o
  -1  10   0       10.91       15.92      5.90 o
   0  10   0        0.08        0.56      2.99 o
   1  10   0       17.78       20.81      2.54 o
   2  10   0       17.53       19.35      3.00 o
   3  10   0       22.09       25.03      3.31 o
   4  10   0        1.14        1.13      3.02 o
   5  10   0        3.48        2.72      4.02 o
  -5  11   0        1.40        4.48      5.23 o
  -4  11   0        3.82        7.69      4.44 o
  -3  11   0       22.34       23.80      3.87 o
  -2  11   0        6.40       11.27      5.31 o
  -1  11   0        0.38        1.02      4.00 o
   0  11   0       17.29       15.04      4.01 o
   1  11   0        7.82        9.40      4.16 o
   2  11   0        0.04        0.29      2.89 o
   3  11   0        2.39        3.18      3.82 o
  -2  12   0        1.83        1.00      4.25 o
  -1  12   0        4.44        6.22      4.58 o
   0  12   0        6.31        6.15      4.60 o
  -1 -12   1        0.08        1.93      5.04 o
   0 -12   1        1.20        4.03      5.61 o
   1 -12   1        1.99        2.67      4.76 o
   2 -12   1        5.30        5.85      6.31 o
  -3 -11   1        7.58       10.13      4.48 o
  -2 -11   1       11.33        8.64      5.79 o
  -1 -11   1        4.68        1.22      6.22 o
   0 -11   1        1.27        2.77      5.22 o
   1 -11   1       30.16       28.49      3.89 o
   2 -11   1       37.93       47.57      5.28 o
   3 -11   1        6.52        9.87      4.51 o
   4 -11   1        0.22       -0.83      4.54 o
   5 -11   1        9.69       15.26      4.91 o
  -5 -10   1        0.85        2.09      5.75 o
  -4 -10   1        1.35        2.19      3.59 o
  -3 -10   1        9.45        7.16      4.30 o
  -2 -10   1        0.22        0.62      0.67 o
  -1 -10   1       78.40       82.60      3.49 o
   0 -10   1       33.69       43.55      3.20 o
   1 -10   1       27.87       28.97      3.27 o
   2 -10   1        8.10       10.49      2.40 o
   3 -10   1        0.30        4.25      4.09 o
   4 -10   1       11.15       12.53      3.20 o
   5 -10   1        5.87        3.27      3.32 o
   6 -10   1        4.08        2.50      7.13 o
  -6  -9   1        2.03       -0.16      1.03 o
  -5  -9   1        0.59        1.62      5.08 o
  -4  -9   1        0.68       -0.08      1.90 o
  -3  -9   1        9.87        9.15      3.00 o
  -2  -9   1       25.89       26.46      2.25 o
  -1  -9   1       64.23       69.54      2.06 o
   0  -9   1      156.30      174.68      4.23 o
   1  -9   1       15.98       16.23      2.83 o
   2  -9   1        8.20       10.76      3.84 o
   3  -9   1       22.46       20.60      2.85 o
   4  -9   1       27.97       38.18      3.32 o
   5  -9   1       31.29       33.81      3.44 o
   6  -9   1        0.33        1.50      6.48 o
   7  -9   1        3.11        0.74     20.26 o
  -7  -8   1        8.68        6.44      4.93 o
  -6  -8   1       30.79       31.54      4.99 o
  -5  -8   1        3.38        6.45      4.09 o
  -4  -8   1        2.66        5.26      3.83 o
  -3  -8   1        4.61        3.25      2.06 o
  -2  -8   1       46.00       39.77      1.89 o
  -1  -8   1       54.59       57.86      1.97 o
   0  -8   1      211.49      224.77      3.44 o
   1  -8   1       15.04       18.06      1.84 o
   2  -8   1        1.07        2.57      1.87 o
   3  -8   1       13.69       19.83      3.08 o
   4  -8   1        0.81       -0.86      1.83 o
   5  -8   1        0.01       11.98      8.82 o
   6  -8   1       31.00       31.75      4.43 o
   7  -8   1        6.26        4.62      4.60 o
   8  -8   1        7.04        5.41      5.32 o
  -7  -7   1        4.34        4.16      3.75 o
  -6  -7   1       28.59       32.60      3.72 o
  -5  -7   1        5.36        8.45      3.04 o
  -4  -7   1        1.54        1.24      2.26 o
  -3  -7   1       55.35       54.28      1.91 o
  -2  -7   1        0.02        1.46      1.25 o
  -1  -7   1      200.90      189.17      3.39 o
   0  -7   1       44.34       35.58      2.10 o
   1  -7   1       25.14       30.10      1.85 o
   2  -7   1       75.20       70.72      2.02 o
   3  -7   1       16.46       31.06      1.45 o
   4  -7   1        1.78        3.92      1.81 o
   5  -7   1       47.00       71.76      3.30 o
   6  -7   1       10.56       10.88      4.83 o
   7  -7   1        4.90        2.59      4.33 o
   8  -7   1        0.00        1.32      2.89 o
  -8  -6   1        3.09        1.73      3.92 o
  -7  -6   1        4.75        4.95      3.08 o
  -6  -6   1       36.14       41.77      3.15 o
  -5  -6   1       29.70       33.86      2.78 o
  -4  -6   1       23.19       21.27      2.20 o
  -3  -6   1      515.34      527.05      5.65 o
  -2  -6   1      223.38      211.97      2.89 o
  -1  -6   1      817.69      757.86      6.99 o
   0  -6   1       14.32       12.54      1.47 o
   1  -6   1      299.97      320.45      3.91 o
   2  -6   1       89.38       93.29      1.93 o
   3  -6   1        4.96       23.20      1.40 o
   4  -6   1        5.38        6.17      1.64 o
   5  -6   1       34.49       29.96      1.80 o
   6  -6   1        2.61        4.28      1.79 o
   7  -6   1       10.92       12.11      2.71 o
   8  -6   1        2.13        4.83      3.47 o
   9  -6   1        9.63        7.98      7.99 o
  -8  -5   1        7.19        6.76      3.94 o
  -7  -5   1        0.10        0.57      1.25 o
  -6  -5   1        9.35       12.24      2.31 o
  -5  -5   1        0.96       -0.14      0.38 o
  -4  -5   1      161.71      185.03      3.89 o
  -3  -5   1      326.45      371.32     20.22 o
  -2  -5   1      235.52      234.79      3.45 o
  -1  -5   1       50.92       48.08      1.32 o
   0  -5   1       49.81       42.00      1.38 o
   1  -5   1      392.49      397.04      3.17 o
   2  -5   1       33.23       54.20      1.70 o
   3  -5   1        0.01       17.96      4.74 o
   4  -5   1       53.16      193.44      8.81 o
   5  -5   1        8.17       33.88      1.91 o
   6  -5   1        6.79        8.72      1.82 o
   7  -5   1        1.43       -0.24      2.61 o
   8  -5   1        7.95       11.51      5.33 o
   9  -5   1       19.91       16.83      6.28 o
  -9  -4   1        2.67        4.27      3.00 o
  -8  -4   1       24.11       28.15      2.48 o
  -7  -4   1        2.74        2.00      1.58 o
  -6  -4   1        0.28        0.05      0.61 o
  -5  -4   1       30.98       31.23      1.46 o
  -4  -4   1      214.90      246.17      4.33 o
  -3  -4   1       16.62        9.13      0.87 o
  -2  -4   1      714.98      715.58      4.42 o
  -1  -4   1       29.03       30.46      0.90 o
   0  -4   1     1574.41     1569.90      8.80 o
   1  -4   1     1727.84     1719.22      5.79 o
   2  -4   1        1.60        6.05      0.75 o
   3  -4   1       11.09        8.38      0.73 o
   4  -4   1      543.51      523.05      3.99 o
   5  -4   1      197.67      202.84      3.58 o
   6  -4   1        0.59        1.58      1.26 o
   7  -4   1       34.61       24.72      3.60 o
   8  -4   1       40.55       39.98      3.82 o
   9  -4   1       19.82       22.34      6.24 o
  -9  -3   1        3.17        4.34      3.34 o
  -8  -3   1       31.62       32.59      2.46 o
  -7  -3   1        9.80        8.79      1.77 o
  -6  -3   1        0.07       -0.85      0.89 o
  -5  -3   1       51.88       49.97      1.23 o
  -4  -3   1      859.60     1043.74     15.73 o
  -3  -3   1      264.31      308.39      2.92 o
  -2  -3   1      610.31      726.27      5.22 o
  -1  -3   1        5.43        6.78      0.62 o
   0  -3   1     1114.86     1119.71      5.16 o
   1  -3   1     1200.30     1310.99      8.83 o
   2  -3   1        9.11        7.57      0.58 o
   3  -3   1      351.21      367.63      2.38 o
   4  -3   1      145.18      144.56      2.56 o
   5  -3   1      297.55      338.35     11.62 o
   6  -3   1      412.75      402.60      6.42 o
   7  -3   1        0.51        4.77      2.92 o
   8  -3   1       76.78       79.30      5.02 o
   9  -3   1        3.56        6.51      5.80 o
  -9  -2   1       15.43       14.12      3.23 o
  -8  -2   1        0.77        0.76      1.71 o
  -7  -2   1        1.15        1.00      0.84 o
  -6  -2   1       13.28        8.08      1.36 o
  -5  -2   1      104.46      111.61      1.56 o
  -4  -2   1      291.75      294.45      3.62 o
  -3  -2   1      973.66     1106.23      6.05 o
  -2  -2   1       26.35       25.13      1.49 o
  -1  -2   1     3783.61     3774.83     27.17 o
   0  -2   1     1773.89     1814.90      8.19 o
   1  -2   1     4989.79     5747.74    140.62 o
   2  -2   1      380.78      422.89      1.60 o
   3  -2   1      117.36       93.68      1.02 o
   4  -2   1        0.16        0.13      0.60 o
   5  -2   1       93.88       91.11      1.31 o
   6  -2   1      371.94      391.35      3.30 o
   7  -2   1       57.90       66.20      1.89 o
   8  -2   1      114.05      125.74      5.70 o
   9  -2   1        0.45        0.16      4.47 o
  10  -2   1        0.27       -1.78      6.77 o
 -10  -1   1        2.63        2.06      2.77 o
  -9  -1   1       15.64       18.22      3.36 o
  -8  -1   1        6.75        3.07      2.27 o
  -7  -1   1       62.04       64.37      1.82 o
  -6  -1   1      133.36      134.41      1.98 o
  -5  -1   1      855.18      830.49      3.74 o
  -4  -1   1        0.21        0.38      0.33 o
  -3  -1   1      566.24      645.29      2.53 o
  -2  -1   1        2.89        1.61      0.65 o
  -1  -1   1     5048.25     6458.46     40.48 o
   1  -1   1      778.32      809.98      3.72 o
   2  -1   1       75.04       69.40      0.63 o
   3  -1   1      426.24      391.70      2.73 o
   4  -1   1      826.88      939.12      3.33 o
   5  -1   1       36.87       34.18      1.20 o
   6  -1   1      104.00      102.57      1.74 o
   7  -1   1       46.55       49.02      2.34 o
   8  -1   1       36.09       46.42      2.00 o
   9  -1   1       11.84       11.80      3.53 o
 -10   0   1        4.54        9.22      7.33 o
  -9   0   1        0.89        1.67      3.49 o
  -8   0   1       13.86       15.45      2.31 o
  -7   0   1        1.23        1.17      1.09 o
  -6   0   1       31.66       28.12      1.02 o
  -5   0   1      350.68      342.43      3.23 o
  -4   0   1      115.88      104.30      1.08 o
  -3   0   1       74.62       77.29      0.93 o
  -2   0   1      473.89      461.24      3.21 o
   1   0   1     1204.46     1140.55      6.20 o
   2   0   1      428.48      402.68      1.98 o
   3   0   1        1.00        0.96      0.42 o
   4   0   1       70.45       74.78      1.01 o
   5   0   1      310.06      323.26      5.29 o
   6   0   1      140.71      130.91      2.50 o
   7   0   1       42.88       39.27      1.61 o
   8   0   1        6.18       10.70      1.99 o
   9   0   1       13.19       15.24      3.40 o
  10   0   1        0.79        0.25      2.32 o
 -10   1   1        3.96        1.91      5.67 o
  -9   1   1        0.05        0.33      8.24 o
  -8   1   1       49.84       50.39      2.83 o
  -7   1   1       31.63       27.83      1.74 o
  -6   1   1      419.46      434.11      3.23 o
  -5   1   1        3.71        1.91      0.87 o
  -4   1   1       35.55       40.93      0.89 o
  -3   1   1      792.62      793.83      4.08 o
  -2   1   1      323.64      306.65      2.98 o
  -1   1   1        8.88        8.70      0.41 o
   1   1   1     1244.46     1371.64      4.28 o
   2   1   1      530.11      515.37      2.91 o
   3   1   1     1063.84     1128.20      7.67 o
   4   1   1      579.06      625.53      5.68 o
   5   1   1      343.23      324.56      2.63 o
   6   1   1      246.01      242.01      4.71 o
   7   1   1      121.49      123.64      2.58 o
   8   1   1        0.54        0.34      1.82 o
   9   1   1        5.28        6.68      3.32 o
 -10   2   1        0.60       -0.48      4.56 o
  -9   2   1       12.12       17.84      5.80 o
  -8   2   1      122.56      118.03      3.97 o
  -7   2   1       20.98       23.46      2.10 o
  -6   2   1      406.05      393.17      3.31 o
  -5   2   1      113.48      129.59      1.83 o
  -4   2   1        3.90       10.19      0.82 o
  -3   2   1      195.20      175.40      2.77 o
  -2   2   1       20.07       25.30      1.04 o
  -1   2   1      445.74      443.03      2.23 o
   0   2   1       15.53       10.62      0.50 o
   1   2   1        0.40        0.69      0.47 o
   2   2   1        1.64        4.63      0.33 o
   3   2   1      852.50     1001.94     12.18 o
   4   2   1      591.98      598.86      2.76 o
   5   2   1      305.37      316.40      4.40 o
   6   2   1       69.89       67.05      1.62 o
   7   2   1        5.68        6.09      1.63 o
   8   2   1       40.07       41.56      2.58 o
   9   2   1        4.84        7.55      3.35 o
 -10   3   1        0.29        1.94     70.99 o
  -9   3   1       26.26       26.28      6.31 o
  -8   3   1       18.05       18.63      5.25 o
  -7   3   1        9.62       10.63      1.87 o
  -6   3   1       15.01       20.92      1.53 o
  -5   3   1       37.29       38.82      1.18 o
  -4   3   1       85.18       83.74      1.33 o
  -3   3   1      159.50      151.56      3.08 o
  -2   3   1      666.46      675.56      3.15 o
  -1   3   1       26.43       34.13      0.97 o
   0   3   1       64.00       49.16      0.86 o
   1   3   1      104.05       99.30      2.46 o
   2   3   1        0.35        0.70      0.62 o
   3   3   1      422.38      559.04      2.88 o
   4   3   1      522.28      554.20     15.00 o
   5   3   1      210.74      205.87      2.57 o
   6   3   1       11.13        6.85      1.79 o
   7   3   1        0.21       -0.07      0.33 o
   8   3   1       44.22       48.44      2.85 o
   9   3   1       11.19       10.66      3.50 o
  -9   4   1       39.60       44.69      5.98 o
  -8   4   1        0.31        2.10      2.26 o
  -7   4   1       17.38       19.77      2.05 o
  -6   4   1       17.13       20.30      1.54 o
  -5   4   1      117.35      105.64      2.24 o
  -4   4   1      193.27      190.70      2.43 o
  -3   4   1        8.94        8.30      1.02 o
  -2   4   1        6.95       11.34      0.88 o
  -1   4   1      414.20      467.48      3.40 o
   0   4   1      917.47      945.74      3.66 o
   1   4   1       26.63       25.57      1.57 o
   2   4   1      456.97      535.12     33.35 o
   3   4   1      241.19      245.20      2.73 o
   4   4   1      191.87      204.28      6.77 o
   5   4   1      124.33      119.94      7.31 o
   6   4   1        6.11        7.28      1.91 o
   7   4   1        0.11        0.50      1.26 o
   8   4   1        3.73        7.55      3.12 o
   9   4   1        1.68        5.57      3.34 o
  -9   5   1        1.49        0.87      6.87 o
  -8   5   1        5.38        7.97      3.72 o
  -7   5   1        2.21        6.74      3.69 o
  -6   5   1        0.01        1.12      1.70 o
  -5   5   1      120.17      160.39      4.11 o
  -4   5   1        1.38       30.86      1.20 o
  -3   5   1       13.69       25.33      1.41 o
  -2   5   1        0.13        2.95      1.07 o
  -1   5   1        4.17        2.48      0.86 o
   0   5   1       59.78       57.80      1.32 o
   1   5   1      150.89      140.98      1.97 o
   2   5   1       20.46       24.98      1.34 o
   3   5   1      293.63      310.31      9.34 o
   4   5   1      165.68      182.20     15.51 o
   5   5   1      159.76      163.35     11.81 o
   6   5   1       54.68       55.83      2.76 o
   7   5   1        0.73        1.63      4.31 o
   8   5   1        5.60        3.67      6.38 o
  -9   6   1        2.22        0.68      8.13 o
  -8   6   1        0.01        0.18      1.75 o
  -7   6   1        4.57        5.73      2.33 o
  -6   6   1       11.43       14.62      2.80 o
  -5   6   1       12.60       22.05      3.16 o
  -4   6   1       41.21       45.01      2.10 o
  -3   6   1       15.71       17.08      1.37 o
  -2   6   1       27.47       34.44      1.36 o
  -1   6   1       96.26       93.77      1.97 o
   0   6   1       14.54       15.52      1.07 o
   1   6   1      139.32      135.89      2.20 o
   2   6   1      180.35      161.04      3.00 o
   3   6   1      310.23      322.07      3.99 o
   4   6   1       69.20       67.53      5.95 o
   5   6   1       34.61       32.36      3.18 o
   6   6   1      138.62      160.25     11.52 o
   7   6   1        4.51        5.25      3.27 o
   8   6   1        1.49        3.28      5.05 o
  -8   7   1        0.23        2.67      5.05 o
  -7   7   1        0.30       -0.78      2.08 o
  -6   7   1       40.08       38.07      3.27 o
  -5   7   1        8.29       15.14      4.99 o
  -4   7   1        5.34        6.30      2.70 o
  -3   7   1        1.62        3.71      1.71 o
  -2   7   1       12.05       15.85      1.60 o
  -1   7   1       66.39       72.18      1.91 o
   0   7   1       14.04        9.82      1.24 o
   1   7   1      108.03      112.30      2.66 o
   2   7   1       47.96       45.20      2.75 o
   3   7   1        6.06        7.25      1.46 o
   4   7   1        0.94        2.65      2.21 o
   5   7   1        0.54        0.01      0.39 o
   6   7   1       24.51       28.49      3.85 o
   7   7   1        0.04        2.39      3.32 o
  -8   8   1       13.41       19.40      6.89 o
  -7   8   1        9.20       10.21      4.64 o
  -6   8   1       34.30       35.84      3.58 o
  -5   8   1        0.01        2.96      2.48 o
  -4   8   1       40.34       47.13      6.32 o
  -3   8   1        2.92        2.97      1.80 o
  -2   8   1       10.59        7.93      1.67 o
  -1   8   1       10.42       10.04      1.90 o
   0   8   1        0.01        0.12      1.33 o
   1   8   1      100.27      100.15      3.08 o
   2   8   1       41.41       41.94      1.73 o
   3   8   1       12.30       17.20      3.28 o
   4   8   1        2.17        1.95      3.45 o
   5   8   1       20.62       23.73      3.66 o
   6   8   1        3.64        5.33      4.41 o
  -6   9   1        0.45        1.74      3.41 o
  -5   9   1       26.05       35.79      4.87 o
  -4   9   1       59.24       67.35      4.09 o
  -3   9   1       43.79       43.38      2.25 o
  -2   9   1        5.55        5.96      2.11 o
  -1   9   1       29.85       34.95      3.30 o
   0   9   1        5.01        2.00      3.24 o
   1   9   1       74.85       78.17      3.15 o
   2   9   1       17.58       15.45      2.28 o
   3   9   1       21.82       18.96      2.71 o
   4   9   1        8.15        6.21      3.01 o
   5   9   1        6.86        4.90      4.50 o
   6   9   1        0.04        0.06      1.67 o
  -6  10   1        0.02       -0.55      2.38 o
  -5  10   1        3.46        1.67      5.30 o
  -4  10   1        4.62        6.22      3.60 o
  -3  10   1        3.52        4.63      4.18 o
  -2  10   1        7.28        4.79      2.70 o
  -1  10   1       77.21       71.84      3.50 o
   0  10   1       24.87       25.23      3.30 o
   1  10   1       23.29       29.47      3.78 o
   2  10   1        0.10        1.89      2.29 o
   3  10   1        6.47        2.99      4.24 o
   4  10   1       15.17       16.50      4.16 o
  -4  11   1        1.11        2.26      4.21 o
  -3  11   1        4.78        7.29      4.11 o
  -2  11   1       24.51       30.69      3.87 o
  -1  11   1       21.73       23.86      3.94 o
   0  11   1       18.55       15.64      4.25 o
   1  11   1        2.14        4.31      3.84 o
   2  11   1        9.97       11.10      4.53 o
   3  11   1        1.49        1.81      6.29 o
  -1  12   1        0.46        2.20      5.38 o
   0  12   1        6.48        8.39      4.46 o
  -1 -12   2        4.13        4.72      5.21 o
   0 -12   2        0.61        2.36      6.42 o
   1 -12   2        7.07        8.71      7.03 o
   2 -12   2        0.46        0.80      3.30 o
  -3 -11   2        2.03        4.83      5.51 o
  -2 -11   2        5.04        6.40      3.07 o
  -1 -11   2       28.81       25.02      3.82 o
   0 -11   2        1.78        1.37      3.10 o
   1 -11   2        5.76       10.93      3.60 o
   2 -11   2        3.33        8.63      5.71 o
   3 -11   2       10.84       15.98      3.49 o
   4 -11   2       12.45       11.49      3.89 o
   5 -11   2        0.26       -1.37      3.45 o
  -5 -10   2        2.05        0.13      1.22 o
  -4 -10   2        3.09        2.48      4.61 o
  -3 -10   2        4.91        7.53      3.66 o
  -2 -10   2       25.90       25.78      2.78 o
  -1 -10   2      111.61      151.37      5.31 o
   0 -10   2        0.20        8.69      2.50 o
   1 -10   2        7.77       11.61      2.99 o
   2 -10   2       11.58       11.35      3.63 o
   3 -10   2        0.98        1.89      3.99 o
   4 -10   2       12.56        8.74      3.09 o
   5 -10   2        8.77        5.85      3.57 o
   6 -10   2        2.68        2.60      5.74 o
  -6  -9   2       27.84       29.35      4.72 o
  -5  -9   2        1.61        3.87      4.74 o
  -4  -9   2        6.61        6.26      3.06 o
  -3  -9   2       14.47       13.06      2.39 o
  -2  -9   2       31.20       24.56      2.26 o
  -1  -9   2       77.30       78.24      2.81 o
   0  -9   2       12.24       52.71      2.71 o
   1  -9   2      105.07      117.98      3.47 o
   2  -9   2       58.54       68.32      2.33 o
   3  -9   2        1.32        2.58      3.03 o
   4  -9   2        8.49        7.82      2.56 o
   5  -9   2       48.17       52.43      2.97 o
   6  -9   2        5.45        9.68      4.30 o
   7  -9   2        3.81        1.87      3.50 o
  -7  -8   2        2.81        3.72      4.97 o
  -6  -8   2       59.23       72.79      3.96 o
  -5  -8   2        5.08        7.60      3.50 o
  -4  -8   2        2.67        2.87      2.90 o
  -3  -8   2       28.97       32.63      2.70 o
  -2  -8   2        2.99        2.62      1.71 o
  -1  -8   2        5.32        3.62      1.52 o
   0  -8   2      141.98      164.66      4.06 o
   1  -8   2       14.64       22.71      1.40 o
   2  -8   2        2.54        3.68      1.60 o
   3  -8   2       32.49       36.31      3.84 o
   4  -8   2       21.43       22.58      2.26 o
   5  -8   2       87.71       95.70      6.63 o
   6  -8   2       18.23       22.51      4.29 o
   7  -8   2        2.37        0.54      1.86 o
   8  -8   2        0.02        1.36      5.34 o
  -7  -7   2        6.05        9.29      4.52 o
  -6  -7   2       74.46       86.40      4.58 o
  -5  -7   2        6.39        6.34      3.21 o
  -4  -7   2       33.06       30.56      2.37 o
  -3  -7   2      216.12      202.27      5.86 o
  -2  -7   2       50.75       47.44      1.74 o
  -1  -7   2      150.97      157.81      2.61 o
   0  -7   2      132.19      134.12      2.30 o
   1  -7   2       59.11       55.76      1.79 o
   2  -7   2        1.52        3.55      1.33 o
   3  -7   2        9.76        6.69      1.61 o
   4  -7   2      152.20      164.73      3.71 o
   5  -7   2       85.30       81.39      3.02 o
   6  -7   2        4.16        0.67     11.69 o
   7  -7   2        0.40       -0.04      0.70 o
   8  -7   2       21.45       17.38      3.46 o
  -8  -6   2       13.64       17.90      5.16 o
  -7  -6   2        1.22        1.59      2.82 o
  -6  -6   2       18.47       20.96      2.44 o
  -5  -6   2       19.47       16.82      2.32 o
  -4  -6   2       71.45       86.78      3.09 o
  -3  -6   2      177.32      194.08      3.67 o
  -2  -6   2        0.38        1.28      1.22 o
  -1  -6   2      370.49      383.56      3.54 o
   0  -6   2      308.36      290.80      4.65 o
   1  -6   2       79.49       74.30      1.62 o
   2  -6   2      429.46      459.75      4.67 o
   3  -6   2        0.05       -1.17      1.47 o
   4  -6   2      169.10      168.91      3.55 o
   5  -6   2        0.97        4.20      2.58 o
   6  -6   2       16.25       13.75      2.54 o
   7  -6   2        0.48       -0.18      2.98 o
   8  -6   2       45.47       43.61      3.52 o
   9  -6   2        1.99        0.46      3.77 o
  -8  -5   2        6.54        9.93      2.94 o
  -7  -5   2        0.02        1.36      1.34 o
  -6  -5   2        3.55        3.18      2.26 o
  -5  -5   2      108.05      126.16      2.87 o
  -4  -5   2      101.12      103.71      2.66 o
  -3  -5   2       13.37       12.53      1.08 o
  -2  -5   2        3.73        5.14      0.96 o
  -1  -5   2      521.58      539.60      4.16 o
   0  -5   2      108.78       99.52      1.62 o
   1  -5   2        1.52        1.19      0.57 o
   2  -5   2        0.09        1.78      1.63 o
   3  -5   2      456.10      473.87      4.69 o
   4  -5   2      803.62      789.69     12.89 o
   5  -5   2       38.59       32.20      2.92 o
   6  -5   2       19.38       17.36      2.58 o
   7  -5   2        0.47        0.51      0.87 o
   8  -5   2       36.51       41.41      7.01 o
   9  -5   2        0.06        1.09     15.52 o
  -9  -4   2       16.43       20.87      3.81 o
  -8  -4   2        6.77        9.01      2.50 o
  -7  -4   2        0.80        0.99      1.28 o
  -6  -4   2        4.20        1.28      1.06 o
  -5  -4   2       75.13       84.92      2.75 o
  -4  -4   2      101.66      124.35      3.48 o
  -3  -4   2        1.82        1.53      1.33 o
  -2  -4   2      256.05      243.26      2.71 o
  -1  -4   2      248.16      265.13      3.84 o
   0  -4   2       89.31       77.85      1.09 o
   1  -4   2     1356.68     1481.57      7.39 o
   2  -4   2      134.55      129.09      2.08 o
   3  -4   2     1436.19     1436.81     20.83 o
   4  -4   2      308.87      388.50     15.16 o
   5  -4   2      194.22      229.40      5.77 o
   6  -4   2       70.42       74.67      6.01 o
   7  -4   2       23.14       20.00     12.55 o
   8  -4   2        0.30        0.58      1.11 o
   9  -4   2        5.08        4.17      5.40 o
  -9  -3   2        2.90        4.74      3.09 o
  -8  -3   2        4.25        1.47      1.84 o
  -7  -3   2        0.64        0.17      0.48 o
  -6  -3   2       10.46        9.08      1.33 o
  -5  -3   2       59.22       54.68      1.23 o
  -4  -3   2       83.23      117.61      5.53 o
  -3  -3   2       67.10       91.02      3.25 o
  -2  -3   2       91.35       78.53      2.00 o
  -1  -3   2      316.98      284.81      2.18 o
   0  -3   2     1193.72     1309.86      3.50 o
   1  -3   2      495.57      493.03      2.00 o
   2  -3   2      257.31      269.38      1.95 o
   3  -3   2     1180.36     1168.44      6.42 o
   4  -3   2      190.44      186.28      2.85 o
   5  -3   2      163.31      178.67      4.67 o
   6  -3   2      112.05      150.58     23.29 o
   7  -3   2       30.24       30.11      2.50 o
   8  -3   2        0.31        3.33      3.62 o
   9  -3   2        7.47        8.85      5.58 o
  -9  -2   2        2.19       -0.19      1.64 o
  -8  -2   2        7.02        4.04      2.38 o
  -7  -2   2       37.41       29.61      1.72 o
  -6  -2   2      207.51      197.07      2.18 o
  -5  -2   2      251.45      234.78      1.80 o
  -4  -2   2        0.24        0.82      0.73 o
  -3  -2   2      484.81      553.70     27.12 o
  -2  -2   2      244.24      265.57      2.50 o
  -1  -2   2     4237.98     4563.57    122.86 o
   0  -2   2    12483.75    12872.85     93.47 o
   1  -2   2      807.07      825.16      2.63 o
   2  -2   2     1773.22     1757.59      8.33 o
   3  -2   2      394.74      407.23      3.95 o
   4  -2   2        8.72        9.83      0.75 o
   5  -2   2      161.11      166.75      2.13 o
   6  -2   2       58.33      139.55      2.78 o
   7  -2   2        0.10        1.38      1.37 o
   8  -2   2       33.16       56.98     11.89 o
   9  -2   2       37.60       44.53     11.13 o
 -10  -1   2        1.70        5.25      3.32 o
  -9  -1   2        0.81        0.05      0.39 o
  -8  -1   2       10.49       10.57      2.22 o
  -7  -1   2        0.01        0.30      0.58 o
  -6  -1   2      127.60      118.90      1.93 o
  -5  -1   2       46.56       48.61      1.06 o
  -4  -1   2       10.61        8.41      0.91 o
  -3  -1   2        0.74        1.88      0.57 o
  -2  -1   2      412.82      444.69      8.66 o
  -1  -1   2     4456.70     5358.52    122.65 o
   0  -1   2      801.30      866.40      2.71 o
   1  -1   2       41.61       42.32      0.61 o
   2  -1   2     2030.87     2105.98      7.27 o
   3  -1   2      124.27      135.41      1.20 o
   4  -1   2       41.75       41.19      0.97 o
   5  -1   2       26.93       25.49      0.78 o
   6  -1   2        2.98        7.97      1.88 o
   7  -1   2        1.96        2.09      1.03 o
   8  -1   2       43.40       45.01      2.22 o
   9  -1   2       33.38       35.98      4.30 o
  10  -1   2        3.08       -0.84      3.18 o
 -10   0   2        9.50        8.87      5.48 o
  -9   0   2        1.37        1.77      4.65 o
  -8   0   2       13.24       16.36      2.33 o
  -7   0   2       19.12       18.81      1.69 o
  -6   0   2      442.00      428.81      3.67 o
  -5   0   2      391.87      347.89      3.95 o
  -4   0   2      159.75      160.27      3.40 o
  -3   0   2       57.70       65.58      1.12 o
  -2   0   2       17.38       23.42      1.04 o
   2   0   2     5361.14     5616.58    145.32 o
   3   0   2        0.42        2.60      0.35 o
   4   0   2      880.56      914.31      6.63 o
   5   0   2      132.55      128.08      1.37 o
   6   0   2       11.34        8.72      1.03 o
   7   0   2       35.90       28.91      2.72 o
   8   0   2       27.56       28.24      2.73 o
   9   0   2       13.45       11.77      4.41 o
 -10   1   2       11.02       13.56      5.02 o
  -9   1   2        6.45        3.96      4.58 o
  -8   1   2        6.62        5.76      3.50 o
  -7   1   2        3.39        6.90      1.64 o
  -6   1   2      237.77      236.00      3.08 o
  -5   1   2      206.29      208.75      2.33 o
  -4   1   2        0.04        0.08      0.18 o
  -3   1   2       36.64       41.60      0.75 o
  -2   1   2       88.83       86.64      1.35 o
  -1   1   2      718.40      791.98      7.85 o
   0   1   2       18.95       22.46      0.62 o
   1   1   2      350.99      352.36      4.33 o
   2   1   2      185.15      159.46      1.93 o
   3   1   2       76.74       75.19      1.41 o
   4   1   2      107.42      107.82      1.24 o
   5   1   2        2.19        0.45      0.34 o
   6   1   2        0.01       -0.11      0.73 o
   7   1   2       45.66       43.95      4.63 o
   8   1   2       43.39       48.34      2.73 o
   9   1   2        5.95        5.88      3.60 o
 -10   2   2        7.96        5.30      9.85 o
  -9   2   2       18.62       18.27      6.01 o
  -8   2   2        0.38       -0.05      0.74 o
  -7   2   2       18.69       64.23      2.41 o
  -6   2   2        0.53        1.56      1.16 o
  -5   2   2       79.64       82.30      1.52 o
  -4   2   2       72.78       79.13      1.31 o
  -3   2   2       16.17       15.96      0.67 o
  -2   2   2      826.02      848.48      3.63 o
  -1   2   2        0.03        1.00      0.43 o
   0   2   2     2656.18     2752.20     50.10 o
   1   2   2      644.97      643.32     18.25 o
   2   2   2      225.77      237.63      5.61 o
   3   2   2      741.88      731.27      5.72 o
   4   2   2      220.12      227.08      2.45 o
   5   2   2        0.01        1.00      0.90 o
   6   2   2      243.44      242.85      3.23 o
   7   2   2       62.32       69.31      2.49 o
   8   2   2      109.34      110.72      3.15 o
   9   2   2        2.96        3.78      3.20 o
  -9   3   2        3.40        4.03      7.75 o
  -8   3   2        1.92        9.68      4.97 o
  -7   3   2       11.08       17.44      2.03 o
  -6   3   2      118.56      112.85      1.99 o
  -5   3   2       50.48       44.98      1.24 o
  -4   3   2      279.25      264.93      2.32 o
  -3   3   2      151.38      219.60      2.89 o
  -2   3   2      447.08      418.25      5.26 o
  -1   3   2      737.45      766.07      3.49 o
   0   3   2      115.53      117.08      1.37 o
   1   3   2      428.81      442.83      1.85 o
   2   3   2       29.85       24.76      0.65 o
   3   3   2        6.06        4.14      0.59 o
   4   3   2        0.79        0.69      0.69 o
   5   3   2       16.32       18.05      1.29 o
   6   3   2      141.78      124.93      2.80 o
   7   3   2        0.32        1.23      1.65 o
   8   3   2       13.09       16.22      2.95 o
   9   3   2        8.61        6.70      3.79 o
  -9   4   2        7.34        8.33      6.86 o
  -8   4   2       19.91       18.30      3.74 o
  -7   4   2       20.40       21.24      2.05 o
  -6   4   2       48.50       46.77      1.64 o
  -5   4   2       24.18       33.50      1.49 o
  -4   4   2      134.89      141.78      1.84 o
  -3   4   2        0.05        0.47      0.58 o
  -2   4   2       67.88       54.79      1.12 o
  -1   4   2      919.31      934.82     16.56 o
   0   4   2       72.68       73.49      1.31 o
   1   4   2      176.63      200.57      2.03 o
   2   4   2       92.48       84.37      1.51 o
   3   4   2       36.97       32.15      1.13 o
   4   4   2       43.65       36.52      5.13 o
   5   4   2      238.40      259.49      6.29 o
   6   4   2       46.41       46.96      2.28 o
   7   4   2        1.13        1.05      3.17 o
   8   4   2        0.25       -0.43      5.66 o
   9   4   2        4.87        3.30      5.64 o
  -9   5   2       23.50       20.96      6.83 o
  -8   5   2        0.60        0.23      3.88 o
  -7   5   2       34.06       35.23      2.16 o
  -6   5   2        7.76        6.98      1.81 o
  -5   5   2      303.74      290.35      4.85 o
  -4   5   2      358.32      318.40      5.56 o
  -3   5   2      521.77      474.60      4.87 o
  -2   5   2      130.35      119.09      2.01 o
  -1   5   2        5.96        3.11      0.91 o
   0   5   2       54.76       59.78      1.35 o
   1   5   2      114.09      115.58      2.24 o
   2   5   2        6.26        5.85      0.96 o
   3   5   2        7.29        5.43      1.70 o
   4   5   2       34.25       29.17      2.05 o
   5   5   2      255.58      261.47     21.84 o
   6   5   2       35.67       46.54      3.52 o
   7   5   2        5.39        4.85      3.26 o
   8   5   2        1.46        3.00      5.76 o
  -9   6   2        1.33        3.54      5.19 o
  -8   6   2        5.48        4.26      3.76 o
  -7   6   2        0.12        0.01      2.53 o
  -6   6   2       27.33       26.84      2.98 o
  -5   6   2      117.62      108.78      3.39 o
  -4   6   2       43.34       37.33      1.60 o
  -3   6   2        6.17        8.77      1.40 o
  -2   6   2        2.46        1.66      1.30 o
  -1   6   2      122.20      123.75      2.14 o
   0   6   2       14.21        8.95      1.08 o
   1   6   2       86.11       89.38      5.11 o
   2   6   2        8.21        9.11      0.98 o
   3   6   2        2.01        2.36      1.27 o
   4   6   2       40.45       44.07      2.49 o
   5   6   2       30.06       32.78      2.90 o
   6   6   2       14.68       12.43      3.36 o
   7   6   2        0.70        0.94      1.41 o
   8   6   2        1.03        4.82      6.09 o
  -8   7   2       11.17        9.56      4.03 o
  -7   7   2        0.15        1.68      2.48 o
  -6   7   2        1.57        1.86      3.22 o
  -5   7   2      153.42      142.24      3.99 o
  -4   7   2       55.72       57.17      2.04 o
  -3   7   2       67.50       76.97      2.11 o
  -2   7   2      119.48      114.96      2.91 o
  -1   7   2       61.96       66.31      2.13 o
   0   7   2      190.19      195.40      2.70 o
   1   7   2       15.97       14.51      1.54 o
   2   7   2       45.28       50.97      7.83 o
   3   7   2      113.04      122.05      5.99 o
   4   7   2      210.93      196.05      7.09 o
   5   7   2        0.77       -0.05      1.57 o
   6   7   2        0.12       -1.13      1.74 o
   7   7   2        9.43        7.17      3.95 o
  -8   8   2        3.62       -0.08      1.56 o
  -7   8   2        0.26        1.80      5.54 o
  -6   8   2       28.26       27.86      3.38 o
  -5   8   2       40.73       43.36      4.72 o
  -4   8   2       56.65       61.20      7.38 o
  -3   8   2        0.29       -0.24      1.93 o
  -2   8   2       54.73       45.88      2.37 o
  -1   8   2       36.18       32.85      1.73 o
   0   8   2        5.00        6.58      2.20 o
   1   8   2        1.38        2.97      1.85 o
   2   8   2        7.38        6.21      2.40 o
   3   8   2        1.93        2.19      2.55 o
   4   8   2       19.48       21.13      2.74 o
   5   8   2        1.44       -0.83      2.16 o
   6   8   2        6.16        4.31      3.93 o
  -7   9   2       24.17       19.29      4.75 o
  -6   9   2       12.55        8.34      4.08 o
  -5   9   2       34.39       42.80      3.80 o
  -4   9   2       15.93       15.56      5.69 o
  -3   9   2       16.32       17.12      2.28 o
  -2   9   2       13.18       18.01      2.17 o
  -1   9   2       57.62       63.29      2.20 o
   0   9   2        3.37        3.08      1.96 o
   1   9   2        6.83        7.05      2.97 o
   2   9   2        5.71        5.91      4.59 o
   3   9   2       45.05       46.98      3.34 o
   4   9   2        9.18        8.20      4.12 o
   5   9   2        3.24        0.52      5.91 o
  -6  10   2        0.05        1.69      2.61 o
  -5  10   2       10.13        5.01      5.03 o
  -4  10   2       13.50       10.06      4.05 o
  -3  10   2        8.52        5.95      2.92 o
  -2  10   2        7.73        7.61      3.64 o
  -1  10   2       19.18       15.63      2.74 o
   0  10   2        2.25        3.68      2.14 o
   1  10   2       63.13       64.97      3.45 o
   2  10   2        5.20        9.07      3.35 o
   3  10   2       11.96       15.45      3.84 o
   4  10   2        3.00        0.67      2.40 o
  -4  11   2       28.60       26.35      4.68 o
  -3  11   2        0.84       -0.11      0.84 o
  -2  11   2       13.21       16.05      4.14 o
  -1  11   2        0.20        0.25      1.85 o
   0  11   2        3.16        5.81      3.62 o
   1  11   2       34.16       30.44      5.57 o
   2  11   2        3.66        9.87      3.99 o
   3  11   2        0.00        2.66      4.29 o
  -1 -12   3        1.58       -0.77      3.04 o
   0 -12   3        4.96        5.65      4.57 o
   1 -12   3        3.53        4.15      6.20 o
   2 -12   3        0.13        2.87      6.65 o
  -3 -11   3       19.88       19.15      7.28 o
  -2 -11   3       12.98       13.52      4.36 o
  -1 -11   3       10.05       14.37      3.14 o
   0 -11   3       41.91       41.05      3.79 o
   1 -11   3        2.86        3.57      4.69 o
   2 -11   3       20.17       23.19      5.94 o
   3 -11   3       20.55       27.09      3.90 o
   4 -11   3        3.96        6.92      3.60 o
  -5 -10   3        0.36        0.03      0.79 o
  -4 -10   3        1.44        1.66      5.00 o
  -3 -10   3        8.41       11.82      3.84 o
  -2 -10   3        0.00        6.94      5.16 o
  -1 -10   3        0.30       23.45     13.11 o
   0 -10   3      223.24      234.99      4.27 o
   1 -10   3       17.80       24.88      3.14 o
   2 -10   3       23.50       26.71      4.54 o
   3 -10   3        3.69        0.89      2.09 o
   4 -10   3        2.80        5.49      2.89 o
   5 -10   3       26.67       29.23      3.46 o
   6 -10   3        4.33        3.36      4.47 o
  -6  -9   3        1.39        5.38      4.23 o
  -5  -9   3        7.12       10.15      3.95 o
  -4  -9   3        8.04        7.04      3.26 o
  -3  -9   3        0.57        0.63      1.73 o
  -2  -9   3        0.41        0.72      1.21 o
  -1  -9   3       38.95       30.88      4.15 o
   0  -9   3      148.49      153.54      3.95 o
   1  -9   3       10.08       32.66      2.43 o
   2  -9   3        0.28        6.74      1.97 o
   3  -9   3       31.00       35.61      2.45 o
   4  -9   3       70.13       62.18      2.65 o
   5  -9   3       14.86       18.46      2.90 o
   6  -9   3        0.83        1.89      3.09 o
   7  -9   3        0.79        0.00      1.03 o
  -7  -8   3        8.18        9.43      5.26 o
  -6  -8   3        4.89        5.59      4.07 o
  -5  -8   3       46.69       56.05      3.25 o
  -4  -8   3       27.10       29.95      3.02 o
  -3  -8   3        6.56        4.55      2.01 o
  -2  -8   3       29.35       35.54      2.33 o
  -1  -8   3      205.18      190.81      4.03 o
   0  -8   3       61.48       69.73      2.32 o
   1  -8   3        1.94        4.02      2.09 o
   2  -8   3        2.78        3.42      1.35 o
   3  -8   3        5.72       14.74      2.20 o
   4  -8   3       77.92       85.48      2.73 o
   5  -8   3       19.17       16.89      2.54 o
   6  -8   3        5.92        2.52      3.25 o
   7  -8   3       38.65       43.64      3.34 o
  -7  -7   3        1.00        0.01      1.21 o
  -6  -7   3        0.04        0.41      0.87 o
  -5  -7   3       22.63       21.44      2.37 o
  -4  -7   3        6.85        7.12      2.05 o
  -3  -7   3        0.18        1.11      1.75 o
  -2  -7   3       29.66       27.72      1.58 o
  -1  -7   3       95.82       97.57      2.49 o
   0  -7   3       71.67       67.10      2.04 o
   1  -7   3        1.17        6.51      1.21 o
   2  -7   3        0.03        1.51      1.17 o
   3  -7   3      217.49      195.10      3.29 o
   4  -7   3        8.05        8.70      1.59 o
   5  -7   3       22.29       27.52      3.51 o
   6  -7   3       24.29       22.92      3.01 o
   7  -7   3       18.48       17.61      2.85 o
   8  -7   3        4.74        2.68      4.40 o
  -8  -6   3        3.21        2.93      3.47 o
  -7  -6   3        0.00       -0.34      0.63 o
  -6  -6   3       31.73       32.84      3.33 o
  -5  -6   3       49.93       45.66      2.82 o
  -4  -6   3        1.24        1.36      3.06 o
  -3  -6   3       70.49       78.27      2.62 o
  -2  -6   3      804.83      828.65      7.12 o
  -1  -6   3      602.84      573.48      5.29 o
   0  -6   3       76.86       66.14      1.56 o
   1  -6   3        0.12        0.81      0.64 o
   2  -6   3       77.97      150.55     22.92 o
   3  -6   3      517.95      535.01      4.53 o
   4  -6   3       54.54       58.92      2.64 o
   5  -6   3       56.35       49.96      2.70 o
   6  -6   3        9.26        7.00      2.75 o
   7  -6   3       18.08       16.27      2.52 o
   8  -6   3        1.85        1.88      3.60 o
  -8  -5   3        0.04        2.90      2.71 o
  -7  -5   3        0.84        2.17      2.17 o
  -6  -5   3        9.88       14.36      1.90 o
  -5  -5   3        9.12        7.97      2.31 o
  -4  -5   3      204.81      200.62      4.01 o
  -3  -5   3       87.30       79.44      2.96 o
  -2  -5   3      309.81      339.53      4.67 o
  -1  -5   3       93.33       96.45      2.67 o
   0  -5   3      102.48      111.36      1.42 o
   1  -5   3      308.16      311.30      2.24 o
   2  -5   3      378.98      369.92      3.83 o
   3  -5   3      104.76      127.46     16.96 o
   4  -5   3        5.42      129.21     75.81 o
   5  -5   3      373.20      368.68     16.25 o
   6  -5   3       21.26       13.50      2.50 o
   7  -5   3       20.84       17.47      2.96 o
   8  -5   3       13.53       15.12      3.27 o
   9  -5   3       10.32       16.35      7.18 o
  -9  -4   3        0.37        0.95      1.68 o
  -8  -4   3        4.32        3.03      2.42 o
  -7  -4   3        4.25        5.75      2.04 o
  -6  -4   3        4.04        5.07      1.58 o
  -5  -4   3        5.23        3.17      1.60 o
  -4  -4   3      227.41      202.75      4.87 o
  -3  -4   3      131.34      141.30      2.11 o
  -2  -4   3      235.54      201.81      2.70 o
  -1  -4   3        0.99        4.78      2.64 o
   0  -4   3      296.77      313.15      2.11 o
   1  -4   3        0.30        2.76      0.58 o
   2  -4   3     2346.37     2382.83      9.76 o
   3  -4   3        3.21        6.93      1.23 o
   4  -4   3       50.72       53.77      3.07 o
   5  -4   3     1066.11     1045.08     30.65 o
   6  -4   3        3.47       13.44      5.30 o
   7  -4   3       39.17       28.61      6.69 o
   8  -4   3       44.53       48.31      5.60 o
   9  -4   3        6.11        5.51      7.20 o
  -9  -3   3        9.25        8.30      3.74 o
  -8  -3   3        1.97        2.04      1.99 o
  -7  -3   3        8.92        8.03      1.98 o
  -6  -3   3       47.83       42.89      1.34 o
  -5  -3   3      315.04      323.04      2.52 o
  -4  -3   3        0.21       -0.33      0.65 o
  -3  -3   3      588.79      625.95      4.92 o
  -2  -3   3     1180.30     1279.80      4.47 o
  -1  -3   3       72.13       91.93      1.52 o
   0  -3   3      183.38      198.42      1.38 o
   1  -3   3        4.36        5.41      0.58 o
   2  -3   3        0.19       -0.02      0.13 o
   3  -3   3      269.55      271.65      3.28 o
   4  -3   3      316.37      330.43      3.96 o
   5  -3   3       66.57       65.66      4.96 o
   6  -3   3        1.13        0.58      1.36 o
   7  -3   3       12.44       14.37      2.41 o
   8  -3   3      120.09      145.01      6.12 o
   9  -3   3        2.62        1.67     10.68 o
  -9  -2   3        0.18        3.70      7.39 o
  -8  -2   3        0.82        0.69      0.96 o
  -7  -2   3       17.42       15.94      1.73 o
  -6  -2   3       23.88       28.73      1.25 o
  -5  -2   3      883.47      891.66      8.82 o
  -4  -2   3        5.66        3.90      1.33 o
  -3  -2   3      238.25      267.93      3.45 o
  -2  -2   3       25.66       34.44      1.08 o
  -1  -2   3      993.96     1051.50      5.74 o
   0  -2   3     1714.11     1582.14      6.84 o
   1  -2   3      790.15      754.98      2.96 o
   2  -2   3        1.30        2.63      0.32 o
   3  -2   3      162.10      146.30      1.18 o
   4  -2   3      324.71      296.52      3.54 o
   5  -2   3       13.79       17.16      1.03 o
   6  -2   3        3.16        5.53      1.73 o
   7  -2   3       71.18       76.34      3.06 o
   8  -2   3      101.61      121.80      3.34 o
   9  -2   3       12.89       13.83      4.11 o
 -10  -1   3       15.04       15.82      5.22 o
  -9  -1   3        2.89        3.51      4.28 o
  -8  -1   3       14.45        8.30      2.16 o
  -7  -1   3        5.45        2.17      1.39 o
  -6  -1   3      415.20      426.01      3.69 o
  -5  -1   3      513.82      512.19      3.60 o
  -4  -1   3       75.35       62.25      1.03 o
  -3  -1   3       63.25       64.11      1.23 o
  -2  -1   3       20.16       15.92      1.09 o
  -1  -1   3      702.54      880.33     15.43 o
   0  -1   3     2276.96     2457.46     10.13 o
   1  -1   3       26.92       26.53      0.58 o
   2  -1   3      134.63      131.71      1.20 o
   3  -1   3     1679.57     1827.91      5.85 o
   4  -1   3       63.10       56.11      0.70 o
   5  -1   3      107.81      115.29      1.36 o
   6  -1   3       19.05       13.29      1.28 o
   7  -1   3       79.86       75.61      6.34 o
   8  -1   3       21.97       26.14      2.77 o
   9  -1   3        0.41        1.25      3.91 o
 -10   0   3        5.42        5.64      4.62 o
  -9   0   3        0.03        0.15      2.43 o
  -8   0   3       23.82       20.69      3.02 o
  -7   0   3       30.78       24.52      1.77 o
  -6   0   3      312.74      298.62      3.18 o
  -5   0   3       17.66       14.24      0.57 o
  -4   0   3        9.46        7.86      0.71 o
  -3   0   3       33.73       42.45      0.93 o
  -2   0   3      322.70      334.67      3.59 o
  -1   0   3       97.86       79.36      1.29 o
   0   0   3     1524.43     1501.35      4.48 o
   1   0   3       84.49      103.13      1.10 o
   2   0   3       35.18       55.22      0.77 o
   3   0   3     1916.14     2033.62      7.45 o
   4   0   3       64.82       56.08      0.73 o
   5   0   3       13.59       11.14      0.86 o
   6   0   3       90.64       93.39      1.95 o
   7   0   3       49.52       42.49      3.78 o
   8   0   3       16.99       15.26      2.67 o
   9   0   3        0.17        1.22      2.90 o
 -10   1   3        4.41       -0.36      1.70 o
  -9   1   3        2.28        1.11      2.24 o
  -8   1   3        1.15        1.81      2.51 o
  -7   1   3       79.65       86.52      2.41 o
  -6   1   3       29.43       24.61      1.66 o
  -5   1   3       42.43       38.22      0.93 o
  -4   1   3       92.61      106.39      1.17 o
  -3   1   3        0.76        0.62      0.31 o
  -2   1   3     1206.79     1181.06     13.12 o
  -1   1   3       56.41       47.05      1.70 o
   0   1   3     1816.47     1993.79      5.07 o
   1   1   3     1109.86     1124.65      4.83 o
   2   1   3      317.72      324.03      2.34 o
   3   1   3      222.14      207.73      1.29 o
   4   1   3       50.91       49.13      1.02 o
   5   1   3      175.21      148.43      1.80 o
   6   1   3      204.00      188.04      2.18 o
   7   1   3      109.66      114.32      2.87 o
   8   1   3       32.24       30.01      2.69 o
   9   1   3        2.10        2.91      3.88 o
 -10   2   3        3.29        1.36     16.27 o
  -9   2   3        7.49        1.95     35.93 o
  -8   2   3        3.14        2.91      2.11 o
  -7   2   3      400.70      419.48      6.51 o
  -6   2   3        4.04        2.73      1.65 o
  -5   2   3        2.59        0.41      0.49 o
  -4   2   3        7.06        6.50      0.87 o
  -3   2   3     1389.90     1536.33      5.50 o
  -2   2   3      201.70      170.05      3.13 o
  -1   2   3        0.08        0.20      0.27 o
   0   2   3       30.56       33.54      0.88 o
   1   2   3       21.78       25.13      0.95 o
   2   2   3      394.77      373.53      4.68 o
   3   2   3        0.10        0.61      0.61 o
   4   2   3       20.13       16.83      0.70 o
   5   2   3      208.32      199.02      2.01 o
   6   2   3        5.86        9.25      1.41 o
   7   2   3       19.66       21.66      2.20 o
   8   2   3        0.64        4.79      2.10 o
   9   2   3        3.23        2.45      2.54 o
  -8   3   3       27.42       27.07      2.60 o
  -7   3   3       78.11       81.15      2.43 o
  -6   3   3       17.28       14.19      1.37 o
  -5   3   3      101.01      102.85      2.34 o
  -4   3   3        4.40        2.89      0.97 o
  -3   3   3        9.58       11.83      1.09 o
  -2   3   3       80.46       98.57      1.35 o
  -1   3   3       21.81       24.84      0.75 o
   0   3   3       37.24       38.65      1.10 o
   1   3   3      375.31      395.38      2.96 o
   2   3   3      104.72      100.23      1.53 o
   3   3   3        4.70        5.07      0.40 o
   4   3   3      230.15      231.72      7.18 o
   5   3   3      493.44      464.83      5.96 o
   6   3   3        0.78       -0.48      1.19 o
   7   3   3        2.16        0.81      1.76 o
   8   3   3       16.37       17.18      2.74 o
   9   3   3        7.77        6.13      3.15 o
  -9   4   3       12.12       10.76      7.85 o
  -8   4   3       58.57       62.11      3.67 o
  -7   4   3        1.77        1.96      2.17 o
  -6   4   3        6.29        3.77      1.43 o
  -5   4   3      248.11      236.52      7.60 o
  -4   4   3        1.03        0.42      0.66 o
  -3   4   3      122.02       99.25      2.20 o
  -2   4   3       81.68       83.42      1.55 o
  -1   4   3       45.38       33.76      0.92 o
   0   4   3     1420.86     1500.01      8.05 o
   1   4   3        6.11       11.73      0.59 o
   2   4   3       72.39       77.96      1.60 o
   3   4   3       31.96       25.19      1.12 o
   4   4   3        0.50        2.34      2.25 o
   5   4   3      168.92      171.52      5.54 o
   6   4   3        4.01        3.77      2.14 o
   7   4   3       11.09        6.16      2.44 o
   8   4   3        3.01        4.94      4.11 o
  -9   5   3        7.64        8.72      6.20 o
  -8   5   3       11.35       11.43      3.66 o
  -7   5   3        5.82        5.98      3.25 o
  -6   5   3       32.91       26.48      1.81 o
  -5   5   3       66.28       60.89      2.60 o
  -4   5   3        0.02        5.30      1.23 o
  -3   5   3        3.99        3.69      0.78 o
  -2   5   3       77.63       81.05      1.92 o
  -1   5   3        1.44        0.09      0.73 o
   0   5   3       52.18       63.97      1.38 o
   1   5   3       73.50       81.41      1.32 o
   2   5   3        4.11        4.06      1.04 o
   3   5   3      190.74      198.42      2.42 o
   4   5   3       25.73       18.94      2.28 o
   5   5   3       77.48       76.00      2.87 o
   6   5   3        0.01        2.01      2.01 o
   7   5   3        0.11        1.20      3.98 o
   8   5   3        8.54       10.31      5.61 o
  -9   6   3       12.39       15.39      4.86 o
  -8   6   3        0.30       -0.06      1.58 o
  -7   6   3       13.71       13.98      3.46 o
  -6   6   3       36.55       34.52      2.96 o
  -5   6   3       16.95       15.63      2.37 o
  -4   6   3       64.55       58.46      2.54 o
  -3   6   3      172.61      175.68      3.46 o
  -2   6   3       21.46       17.41      1.31 o
  -1   6   3       33.81       33.73      1.38 o
   0   6   3       50.32       58.28      2.00 o
   1   6   3       45.98       41.69      1.79 o
   2   6   3      209.87      211.75      4.50 o
   3   6   3      192.81      189.51      5.71 o
   4   6   3       34.55       36.42      1.98 o
   5   6   3        0.70        1.42      2.10 o
   6   6   3        0.11        0.03      0.47 o
   7   6   3        0.86        1.07      2.99 o
  -8   7   3        0.21        1.71      8.41 o
  -7   7   3        6.76        3.81      7.63 o
  -6   7   3        4.46        3.74      3.22 o
  -5   7   3       71.50       62.57      3.13 o
  -4   7   3        6.38        7.67      2.10 o
  -3   7   3       27.59       24.61      1.98 o
  -2   7   3       51.41       51.73      1.82 o
  -1   7   3       19.88       17.59      1.51 o
   0   7   3       15.42       18.22      1.45 o
   1   7   3       71.28       71.35      2.36 o
   2   7   3       39.24       40.18      2.12 o
   3   7   3       47.46       49.85      4.01 o
   4   7   3        0.40        1.66      4.46 o
   5   7   3       15.37       12.12      3.10 o
   6   7   3        0.66        0.50      2.23 o
   7   7   3        2.77        0.29      1.38 o
  -7   8   3       19.72       16.07      4.54 o
  -6   8   3       21.35       26.82      3.82 o
  -5   8   3        8.96        7.84      3.11 o
  -4   8   3       41.67       39.25      2.23 o
  -3   8   3       13.79       12.69      2.02 o
  -2   8   3       81.98       89.94      2.42 o
  -1   8   3       99.15       87.63      2.54 o
   0   8   3       22.99       17.65      2.40 o
   1   8   3      126.75      135.47      3.58 o
   2   8   3        5.57        3.83      2.53 o
   3   8   3       40.33       37.69      4.58 o
   4   8   3       11.91       10.36      3.39 o
   5   8   3        7.79        9.07      3.84 o
   6   8   3        1.30        2.09      4.29 o
  -7   9   3        7.53        9.30      4.50 o
  -6   9   3        0.20       -0.27      1.41 o
  -5   9   3       20.20       19.78      3.58 o
  -4   9   3       68.62       74.97      3.49 o
  -3   9   3       17.57       22.61      2.39 o
  -2   9   3       62.46       60.47      3.41 o
  -1   9   3        0.66        0.06      1.65 o
   0   9   3       47.89       47.56      2.88 o
   1   9   3       64.53       63.29      3.45 o
   2   9   3        2.13       -0.58      2.51 o
   3   9   3       23.67       20.38      3.50 o
   4   9   3        1.74        1.87      4.24 o
   5   9   3        2.85        5.01      4.31 o
  -6  10   3        1.16        0.97      3.08 o
  -5  10   3        6.78        6.64      3.91 o
  -4  10   3       13.91       10.39      4.29 o
  -3  10   3        0.24       -0.42      1.47 o
  -2  10   3        0.09        0.84      2.19 o
  -1  10   3        9.36        6.71      3.24 o
   0  10   3      141.13      159.27      3.53 o
   1  10   3       15.20       14.43      3.66 o
   2  10   3        0.61        2.44      3.86 o
   3  10   3        1.90        4.28      3.71 o
   4  10   3        1.02        0.15      4.53 o
  -4  11   3        9.17        8.93      4.34 o
  -3  11   3        6.47       10.72      5.75 o
  -2  11   3        4.85        4.94      4.42 o
  -1  11   3       26.89       36.10      4.20 o
   0  11   3       44.88       44.24      3.83 o
   1  11   3        7.63        4.70      5.29 o
   2  11   3        0.19        0.03      1.54 o
   0 -12   4        5.29        7.16      4.41 o
   1 -12   4        0.01        2.47      7.69 o
   2 -12   4        0.39        3.05      6.73 o
  -3 -11   4        3.90        8.02      7.45 o
  -2 -11   4        2.35        0.95      2.96 o
  -1 -11   4       14.80       16.96      3.90 o
   0 -11   4       16.61       19.01      3.15 o
   1 -11   4        0.01       -1.50      3.51 o
   2 -11   4        1.40        2.86      3.11 o
   3 -11   4        3.66        4.95      4.03 o
   4 -11   4       34.09       32.53      3.89 o
  -5 -10   4        7.84        7.17      4.77 o
  -4 -10   4        0.72        1.73      4.74 o
  -3 -10   4        3.41        3.11      3.03 o
  -2 -10   4        8.00        8.71      4.13 o
  -1 -10   4       48.86       54.67      3.41 o
   0 -10   4       29.22       56.53      6.37 o
   1 -10   4        1.14        5.37      2.76 o
   2 -10   4       16.58       17.56      4.68 o
   3 -10   4       35.70       37.34      2.76 o
   4 -10   4       10.07       11.15      3.10 o
   5 -10   4        8.79        5.70      3.64 o
   6 -10   4        3.49        6.75      4.26 o
  -6  -9   4       35.08       31.36      4.77 o
  -5  -9   4       12.96       16.58      4.27 o
  -4  -9   4        9.72        8.98      3.25 o
  -3  -9   4       13.58        8.87      2.54 o
  -2  -9   4        3.68        3.28      2.17 o
  -1  -9   4       61.05       70.11      5.02 o
   0  -9   4        1.78       32.82     17.30 o
   1  -9   4       17.09       13.67      2.78 o
   2  -9   4       48.97       55.85      4.33 o
   3  -9   4      139.87      137.71      4.43 o
   4  -9   4        6.19        5.55      2.45 o
   5  -9   4       11.26       10.49      2.94 o
   6  -9   4       11.07       14.96      3.34 o
   7  -9   4       18.36       22.22      3.80 o
  -7  -8   4        0.48        0.85      6.44 o
  -6  -8   4       43.12       48.21      4.72 o
  -5  -8   4        4.29        4.68      2.99 o
  -4  -8   4        0.01        0.78      2.38 o
  -3  -8   4       57.73       56.72      2.15 o
  -2  -8   4        1.76        1.57      1.84 o
  -1  -8   4        0.16        2.17      1.24 o
   0  -8   4       26.31       31.72      5.53 o
   1  -8   4       51.42       60.17      2.58 o
   2  -8   4        8.07       10.66      1.65 o
   3  -8   4       21.80       18.49      2.09 o
   4  -8   4      122.28      134.17      3.20 o
   5  -8   4       45.59       48.75      2.64 o
   6  -8   4       19.70       21.93      3.49 o
   7  -8   4       46.72       51.22      3.50 o
  -7  -7   4       20.77       20.25      3.86 o
  -6  -7   4       30.42       32.78      3.18 o
  -5  -7   4        0.01        0.17      0.68 o
  -4  -7   4        7.90        4.68      2.60 o
  -3  -7   4       13.71       12.85      1.63 o
  -2  -7   4      190.78      191.33      3.82 o
  -1  -7   4       39.29       31.54      1.52 o
   0  -7   4       29.76       30.84      2.20 o
   1  -7   4       49.94       52.30      2.22 o
   2  -7   4      276.05      236.85      3.85 o
   3  -7   4        0.05        1.36      1.18 o
   4  -7   4      141.65      136.77      2.98 o
   5  -7   4       39.07       38.81      2.22 o
   6  -7   4        6.10        7.77      2.62 o
   7  -7   4       18.63       14.79      2.92 o
   8  -7   4       30.49       29.52      4.11 o
  -8  -6   4        9.64        9.68      3.92 o
  -7  -6   4       24.43       23.43      3.21 o
  -6  -6   4       10.26       12.43      2.88 o
  -5  -6   4       14.73       16.57      2.28 o
  -4  -6   4       53.21       57.49      2.22 o
  -3  -6   4        7.56        6.29      1.57 o
  -2  -6   4       81.09       75.31      2.04 o
  -1  -6   4       41.48       41.78      2.12 o
   0  -6   4      247.78      237.66      3.04 o
   1  -6   4       30.75       27.64      1.09 o
   2  -6   4      333.29      306.86      4.73 o
   3  -6   4      225.71      233.13      4.15 o
   4  -6   4      246.54      253.09      3.58 o
   5  -6   4        2.86        1.80      3.44 o
   6  -6   4        3.17        1.11      2.84 o
   7  -6   4        0.85        1.44      3.63 o
   8  -6   4       21.87       21.85      3.64 o
  -8  -5   4        9.71        9.09      2.89 o
  -7  -5   4        8.38       10.07      2.22 o
  -6  -5   4        5.56        5.43      1.78 o
  -5  -5   4      103.80      103.96      5.10 o
  -4  -5   4        8.49        9.89      1.79 o
  -3  -5   4       64.41       59.15      2.00 o
  -2  -5   4        3.33        3.36      1.08 o
  -1  -5   4       84.92       85.51      1.81 o
   0  -5   4      169.28      177.13      1.77 o
   1  -5   4        0.71        0.60      0.37 o
   2  -5   4       69.45       65.30      1.90 o
   3  -5   4      213.21      206.40      2.06 o
   4  -5   4      398.81      403.48      5.13 o
   5  -5   4      247.03      277.15      4.33 o
   6  -5   4       33.59       28.01      2.29 o
   7  -5   4        2.43        5.69      2.75 o
   8  -5   4       15.50       15.51      3.36 o
   9  -5   4        0.79        1.87      8.00 o
  -9  -4   4        4.45        6.08      3.88 o
  -8  -4   4       28.13       28.06      2.63 o
  -7  -4   4       11.34        9.88      2.26 o
  -6  -4   4       41.53       35.42      1.55 o
  -5  -4   4       67.08       71.90      2.06 o
  -4  -4   4       77.30       63.40      1.55 o
  -3  -4   4       34.29       31.99      1.08 o
  -2  -4   4       52.83       57.28      1.30 o
  -1  -4   4      999.08      955.88      8.83 o
   0  -4   4        4.63        2.81      0.60 o
   1  -4   4       77.08       85.45      1.42 o
   2  -4   4      256.11      282.71      2.75 o
   3  -4   4      494.30      502.59      6.13 o
   4  -4   4       55.36       43.17      1.84 o
   5  -4   4       65.84       79.31      2.58 o
   6  -4   4       43.72       44.46      2.48 o
   7  -4   4       62.60       67.58      5.47 o
   8  -4   4       14.74       11.40      3.38 o
   9  -4   4        1.75       -1.52      3.04 o
  -9  -3   4        2.87        2.95      3.33 o
  -8  -3   4        4.32        3.99      2.68 o
  -7  -3   4        8.07        3.68      1.84 o
  -6  -3   4       94.91       99.88      1.94 o
  -5  -3   4        6.20        4.76      1.22 o
  -4  -3   4        4.17        2.76      1.19 o
  -3  -3   4       49.74       56.96      1.64 o
  -2  -3   4      955.30     1072.71      4.89 o
  -1  -3   4     1494.02     1511.09      5.44 o
   0  -3   4      191.17      246.03      1.85 o
   1  -3   4       99.92      129.83      1.57 o
   2  -3   4      815.00      792.60      5.88 o
   3  -3   4      717.79      705.13      4.23 o
   4  -3   4       24.15       22.63      1.40 o
   5  -3   4       61.82       65.37      1.78 o
   6  -3   4       71.39       67.49      3.37 o
   7  -3   4       58.96       58.62      3.93 o
   8  -3   4       26.42       29.46      3.33 o
   9  -3   4        3.40        1.20      6.77 o
  -9  -2   4        7.69        6.31      3.42 o
  -8  -2   4        6.40        4.67      2.09 o
  -7  -2   4       11.21        8.32      1.63 o
  -6  -2   4      555.76      551.92      8.21 o
  -5  -2   4       17.53       10.27      1.33 o
  -4  -2   4        4.54        2.59      0.96 o
  -3  -2   4        3.54        3.41      1.06 o
  -2  -2   4      151.76      144.26      2.51 o
  -1  -2   4      434.03      451.97      5.34 o
   0  -2   4      313.19      405.79      2.70 o
   1  -2   4      284.42      265.84      2.80 o
   2  -2   4     1004.14     1074.92      3.59 o
   3  -2   4      191.96      208.50      2.48 o
   4  -2   4        1.80        2.38      0.67 o
   5  -2   4        0.01       -0.13      0.62 o
   6  -2   4       51.46       55.35      1.43 o
   7  -2   4        0.95        0.99      1.64 o
   8  -2   4        1.40        4.04      2.87 o
   9  -2   4       38.80       37.12      5.93 o
  -9  -1   4        1.01       -0.09      3.15 o
  -8  -1   4       23.97       27.92      2.27 o
  -7  -1   4        0.13        1.69      1.09 o
  -6  -1   4       81.39       82.66      2.00 o
  -5  -1   4      116.40      110.94      1.52 o
  -4  -1   4       37.97       32.83      0.96 o
  -3  -1   4       14.39       21.08      0.74 o
  -2  -1   4      409.07      487.83      3.49 o
  -1  -1   4     2363.89     2623.40     10.32 o
   0  -1   4      169.37      172.19      1.98 o
   1  -1   4      503.86      520.35      2.04 o
   2  -1   4      376.14      332.70      2.12 o
   3  -1   4      496.12      540.22      4.21 o
   4  -1   4       24.98       27.83      1.88 o
   5  -1   4       11.42       10.31      0.84 o
   6  -1   4       21.35       23.05      1.31 o
   7  -1   4        0.10       -0.04      0.52 o
   8  -1   4        5.95        6.18      3.31 o
   9  -1   4       50.12       48.49      4.59 o
 -10   0   4        0.15        0.55      3.82 o
  -9   0   4        5.32        4.85      3.69 o
  -8   0   4       51.67       49.17      3.27 o
  -7   0   4        8.24       10.15      2.65 o
  -6   0   4       32.82       35.09      1.45 o
  -5   0   4       72.02       69.15      1.06 o
  -4   0   4       22.42       27.03      0.84 o
  -3   0   4      150.65      141.03      2.84 o
  -1   0   4      359.54      399.30      3.39 o
   0   0   4     3957.25     3967.14     61.09 o
   1   0   4     4195.19     4609.20     44.13 o
   2   0   4     1665.09     1684.56      4.74 o
   3   0   4      265.79      328.66      2.46 o
   4   0   4       54.85       66.82      0.87 o
   5   0   4      116.65      126.47      2.04 o
   6   0   4        3.32        2.63      1.21 o
   7   0   4       53.58       44.43      2.22 o
   8   0   4       38.12       33.91      3.02 o
   9   0   4       27.92       32.41      4.48 o
  -9   1   4        4.76        4.55      4.30 o
  -8   1   4       33.41       29.60      3.31 o
  -7   1   4       15.17       12.56      3.16 o
  -6   1   4       27.02       28.85      1.71 o
  -5   1   4       99.34      100.62      1.53 o
  -4   1   4      254.84      290.75      3.09 o
  -3   1   4      406.51      441.10      2.33 o
  -2   1   4      743.61      784.37      6.53 o
  -1   1   4      258.25      268.71      4.80 o
   0   1   4       60.48       64.92      1.16 o
   1   1   4        7.83        8.21      0.69 o
   2   1   4        2.17        0.48      0.49 o
   3   1   4        1.41        1.44      0.46 o
   4   1   4       34.85       32.79      0.97 o
   5   1   4       30.52       28.32      1.05 o
   6   1   4       81.39       62.45      1.75 o
   7   1   4       30.63       24.09      2.66 o
   8   1   4       71.18       69.12      2.83 o
   9   1   4        5.54        8.55      4.02 o
 -10   2   4       11.58        8.50      8.27 o
  -9   2   4        2.56        3.65      5.04 o
  -8   2   4       55.91       54.54      3.22 o
  -7   2   4        0.06        0.26      0.73 o
  -6   2   4       34.06       37.66      1.82 o
  -5   2   4       91.35       88.47      1.53 o
  -4   2   4      203.55      250.66      2.01 o
  -3   2   4       13.52       12.02      1.08 o
  -2   2   4      390.90      376.36     10.83 o
  -1   2   4      510.12      479.19      4.23 o
   0   2   4      396.95      353.64      3.44 o
   1   2   4       92.27       69.73      1.38 o
   2   2   4      131.63      147.70      2.95 o
   3   2   4       26.45       21.59      0.98 o
   4   2   4       77.98       72.25      1.38 o
   5   2   4        4.00        4.65      1.12 o
   6   2   4       44.99       48.24      2.08 o
   7   2   4       27.08       30.68      1.97 o
   8   2   4      135.25      134.42      3.44 o
   9   2   4       10.16        9.47      3.58 o
  -9   3   4        0.54       -1.84      4.72 o
  -8   3   4       10.78       12.69      3.08 o
  -7   3   4       44.03       36.90      2.23 o
  -6   3   4      156.62      146.87      4.50 o
  -5   3   4       41.61       36.43      1.48 o
  -4   3   4        4.94        7.10      0.87 o
  -3   3   4      234.23      226.33      2.49 o
  -2   3   4      167.35      142.02      2.91 o
  -1   3   4       24.63       19.05      1.00 o
   0   3   4      468.94      483.12      2.89 o
   1   3   4      103.43      108.92      1.90 o
   2   3   4      118.29      116.80      2.87 o
   3   3   4        0.54        1.26      0.62 o
   4   3   4       13.21       13.54      1.52 o
   5   3   4       70.75       62.46      1.75 o
   6   3   4       10.21        8.73      1.84 o
   7   3   4       14.27       12.67      2.69 o
   8   3   4        8.61       10.54      4.20 o
   9   3   4        2.95        4.57      4.96 o
  -9   4   4        0.02        0.35      2.63 o
  -8   4   4        0.21        0.17      2.31 o
  -7   4   4        3.48        3.53      2.78 o
  -6   4   4       79.94       71.95      1.73 o
  -5   4   4        1.39        2.54      1.80 o
  -4   4   4       20.03       16.72      1.58 o
  -3   4   4      163.23      137.77     77.93 o
  -2   4   4      123.50      105.82      1.78 o
  -1   4   4      522.13      511.32      4.34 o
   0   4   4      130.42      141.51      1.44 o
   1   4   4      121.86      129.84      1.37 o
   2   4   4        3.90        5.88      1.11 o
   3   4   4       28.21       24.43      0.95 o
   4   4   4        3.42       -0.52      1.63 o
   5   4   4        0.02       -0.10      1.28 o
   6   4   4       35.49       36.69      2.43 o
   7   4   4       38.10       40.46      3.89 o
   8   4   4       12.82        9.81      4.97 o
  -9   5   4        0.28       -1.82      5.20 o
  -8   5   4       26.16       27.95      4.03 o
  -7   5   4       29.97       29.99      3.15 o
  -6   5   4       55.10       51.24      2.19 o
  -5   5   4       70.71       58.53      2.46 o
  -4   5   4      466.63      327.93    209.55 o
  -3   5   4      733.59      666.33      6.04 o
  -2   5   4       14.66       11.21      0.98 o
  -1   5   4      372.94      358.79      4.66 o
   0   5   4      292.02      297.89      2.75 o
   1   5   4      134.40      142.53      1.66 o
   2   5   4       58.49       53.65      1.66 o
   3   5   4        3.50        2.23      2.53 o
   4   5   4      172.04      176.87      5.58 o
   5   5   4        3.13        3.78      2.54 o
   6   5   4       28.78       26.32      2.86 o
   7   5   4        8.15        8.39      3.33 o
   8   5   4       13.81       12.83      5.97 o
  -8   6   4       10.09        9.62      4.58 o
  -7   6   4        7.85       10.38      3.49 o
  -6   6   4        4.55        5.10      4.40 o
  -5   6   4        0.00        0.90      1.59 o
  -4   6   4       58.44       49.09      2.53 o
  -3   6   4       19.75       18.93      1.59 o
  -2   6   4       32.96       20.70      1.86 o
  -1   6   4       20.01       23.99      2.00 o
   0   6   4       27.95       24.21      1.84 o
   1   6   4        3.42        5.58      1.65 o
   2   6   4        5.77        3.15      1.45 o
   3   6   4       31.29       27.10      3.17 o
   4   6   4      124.81      132.55      5.22 o
   5   6   4        9.25       13.11      2.62 o
   6   6   4       13.19       13.67      3.37 o
   7   6   4        0.80       -0.69      3.13 o
  -8   7   4       23.14       21.36      5.05 o
  -7   7   4        0.54        1.08      3.11 o
  -6   7   4        0.06       -0.79      2.29 o
  -5   7   4       38.96       42.71      5.61 o
  -4   7   4      174.62      177.99      3.95 o
  -3   7   4       56.02       54.24      2.02 o
  -2   7   4       69.76       71.09      2.15 o
  -1   7   4      293.25      297.19      4.28 o
   0   7   4       47.59       46.88      2.17 o
   1   7   4        0.01        1.68      3.68 o
   2   7   4       79.44       85.36      7.85 o
   3   7   4       67.22       73.04      4.50 o
   4   7   4      131.42      144.31      5.95 o
   5   7   4       28.49       22.42      3.15 o
   6   7   4        0.01        0.29      2.59 o
   7   7   4        0.01        1.35     45.01 o
  -7   8   4        2.97        3.31      4.14 o
  -6   8   4        0.00        2.31      2.95 o
  -5   8   4       79.24       82.63      3.81 o
  -4   8   4       30.71       34.34      2.30 o
  -3   8   4        7.88       12.06      2.12 o
  -2   8   4       31.11       29.44      1.90 o
  -1   8   4      166.78      163.02      3.79 o
   0   8   4       21.22       24.08      2.52 o
   1   8   4       74.46       57.42     13.10 o
   2   8   4        2.28        2.94      4.39 o
   3   8   4        0.37        0.72      2.86 o
   4   8   4        3.78        4.93      3.16 o
   5   8   4        0.50        0.68      4.00 o
   6   8   4        2.61        2.06      6.09 o
  -7   9   4        4.67        8.40      5.95 o
  -6   9   4       14.09       12.97      4.14 o
  -5   9   4       96.30      107.87     13.18 o
  -4   9   4        0.01        2.87      2.27 o
  -3   9   4       12.53       13.79      2.50 o
  -2   9   4       12.04       14.19      2.31 o
  -1   9   4       51.43       42.12      2.98 o
   0   9   4       40.53       44.62      4.37 o
   1   9   4       55.83       50.78      2.87 o
   2   9   4       13.31       12.14      4.87 o
   3   9   4       28.03       34.91      5.47 o
   4   9   4       10.65        9.05      3.79 o
   5   9   4        0.62        1.90      3.70 o
  -5  10   4       21.22       17.08      4.49 o
  -4  10   4       18.20       15.36      4.34 o
  -3  10   4        1.53        2.19      3.18 o
  -2  10   4       29.76       28.89      3.43 o
  -1  10   4       32.33       36.14      3.58 o
   0  10   4        7.16        7.19      2.70 o
   1  10   4        8.74       12.03      5.52 o
   2  10   4       21.73       14.41      5.64 o
   3  10   4       16.97       21.69      4.30 o
   4  10   4        2.28        1.60      5.09 o
  -4  11   4        0.54        1.57      4.14 o
  -3  11   4       12.79       12.75      6.43 o
  -2  11   4        8.58        7.65      4.19 o
  -1  11   4       18.56       22.90      3.41 o
   0  11   4       32.97       32.80      4.08 o
   1  11   4        7.91        9.12      6.70 o
   2  11   4        8.59       10.17      4.94 o
   0 -12   5       12.90        9.62      6.16 o
   1 -12   5        2.48        2.77      6.22 o
  -3 -11   5        4.69       10.19      7.53 o
  -2 -11   5        2.12        2.47      4.58 o
  -1 -11   5       25.82       27.55      4.37 o
   0 -11   5        2.98        5.07      3.92 o
   1 -11   5        2.68        1.82      7.03 o
   2 -11   5       54.74       66.50      4.48 o
   3 -11   5       15.38       16.68      4.21 o
   4 -11   5        1.07        2.02      3.08 o
  -5 -10   5        4.26        2.72      5.56 o
  -4 -10   5        3.57        4.05      5.10 o
  -3 -10   5        2.19        3.64      4.57 o
  -2 -10   5        1.84        0.17      1.59 o
  -1 -10   5        0.78        3.63      3.34 o
   0 -10   5       31.28       41.14      3.28 o
   1 -10   5       40.74       41.39      3.32 o
   2 -10   5       81.94       86.72      3.75 o
   3 -10   5        0.36        3.51      4.92 o
   4 -10   5       31.56       33.61      3.11 o
   5 -10   5        1.14        1.95      4.60 o
  -6  -9   5        6.26        6.71      4.80 o
  -5  -9   5        3.25        3.97      4.90 o
  -4  -9   5        0.95        0.27      2.19 o
  -3  -9   5        6.12        5.02      2.87 o
  -2  -9   5        2.06        0.64      4.80 o
  -1  -9   5       18.55       19.68      2.64 o
   0  -9   5       72.55       68.14      3.06 o
   1  -9   5       43.79       45.97      2.89 o
   2  -9   5       32.84       29.67      2.58 o
   3  -9   5       40.92       32.35      2.49 o
   4  -9   5       29.97       31.57      2.49 o
   5  -9   5       10.76       11.69      3.13 o
   6  -9   5       15.30       20.80      4.10 o
  -7  -8   5        6.87        7.49      5.09 o
  -6  -8   5        0.02        0.01      1.44 o
  -5  -8   5       15.11       15.97      3.26 o
  -4  -8   5        0.24        1.63      2.09 o
  -3  -8   5       20.53       18.30      1.91 o
  -2  -8   5       14.22       11.06      1.75 o
  -1  -8   5      106.57      107.78      2.99 o
   0  -8   5       76.36       84.89      2.94 o
   1  -8   5       71.78       82.69      2.87 o
   2  -8   5       10.88        6.43      1.84 o
   3  -8   5      106.23      108.03      2.84 o
   4  -8   5        0.01        1.92      2.02 o
   5  -8   5        1.78        3.70      2.55 o
   6  -8   5        1.35        3.10      2.81 o
   7  -8   5       13.34       15.61      3.38 o
  -7  -7   5        0.03        0.58      1.36 o
  -6  -7   5        6.70        8.59      3.40 o
  -5  -7   5       13.33       17.44      2.72 o
  -4  -7   5       36.08       26.01      2.42 o
  -3  -7   5       37.85       34.34      1.67 o
  -2  -7   5        3.17        3.61      1.36 o
  -1  -7   5       39.85       40.24      1.64 o
   0  -7   5        0.26       -0.33      1.18 o
   1  -7   5      148.01      127.16      8.19 o
   2  -7   5        2.94        6.79      2.38 o
   3  -7   5       84.05       85.30      2.46 o
   4  -7   5       54.31       52.65      2.18 o
   5  -7   5       14.24       14.43      2.42 o
   6  -7   5        1.42        1.49      2.65 o
   7  -7   5       36.41       34.33      3.08 o
   8  -7   5        8.03        5.87      4.24 o
  -8  -6   5        3.69        3.26      3.55 o
  -7  -6   5       12.66       10.31      3.40 o
  -6  -6   5       28.70       27.55      2.68 o
  -5  -6   5       11.17        9.99      2.21 o
  -4  -6   5        5.19        3.04      1.78 o
  -3  -6   5        6.43        3.38      1.49 o
  -2  -6   5      415.53      410.13      5.80 o
  -1  -6   5      732.82      762.23     17.28 o
   0  -6   5      101.64      106.29      3.46 o
   1  -6   5       98.62       94.27      2.34 o
   2  -6   5      114.10      115.08      2.68 o
   3  -6   5       10.61       12.99      2.42 o
   4  -6   5      154.39      174.79      3.56 o
   5  -6   5       71.96       64.35      2.80 o
   6  -6   5        7.51        6.20      2.37 o
   7  -6   5       61.92       62.71      3.11 o
   8  -6   5        0.10        1.25      3.99 o
  -8  -5   5        3.11        1.80      1.63 o
  -7  -5   5        6.20        6.28      2.41 o
  -6  -5   5       42.27       48.43      2.03 o
  -5  -5   5      109.14      106.17      4.16 o
  -4  -5   5        2.10        2.63      2.01 o
  -3  -5   5       67.76       65.91      1.95 o
  -2  -5   5      353.52      330.22      7.07 o
  -1  -5   5      140.77      144.72      2.04 o
   0  -5   5      100.73      111.21      2.42 o
   1  -5   5        0.15        0.89      0.64 o
   2  -5   5       11.65       11.95      1.02 o
   3  -5   5        0.14        0.93      1.10 o
   4  -5   5       30.90       30.79      1.94 o
   5  -5   5        1.51        4.00      1.81 o
   6  -5   5       53.70       47.02      2.54 o
   7  -5   5       30.97       27.45      4.44 o
   8  -5   5        7.71       11.36      3.71 o
   9  -5   5        4.06        0.63      2.04 o
  -9  -4   5        0.06        1.33      2.27 o
  -8  -4   5        1.74        3.18      3.07 o
  -7  -4   5        5.22        4.04      2.33 o
  -6  -4   5       23.49       25.22      1.66 o
  -5  -4   5      407.29      390.02      6.34 o
  -4  -4   5       38.77       39.24      1.35 o
  -3  -4   5      171.85      155.69      1.76 o
  -2  -4   5       49.85       46.16      1.13 o
  -1  -4   5      580.34      584.50      4.07 o
   0  -4   5      214.89      226.80      2.37 o
   1  -4   5      124.23      132.30      1.39 o
   2  -4   5      257.54      271.53      2.67 o
   3  -4   5       63.28       60.62      2.61 o
   4  -4   5       46.58       41.54      1.56 o
   5  -4   5       43.73       43.02      1.75 o
   6  -4   5      239.72      233.36      5.89 o
   7  -4   5       65.60       64.91      2.99 o
   8  -4   5        0.83        3.26      3.39 o
   9  -4   5       18.80       21.91      5.09 o
  -9  -3   5        1.76        1.98      3.05 o
  -8  -3   5        7.74        8.87      2.73 o
  -7  -3   5       33.23       31.46      1.84 o
  -6  -3   5        1.08        0.84      1.48 o
  -5  -3   5       92.29       90.87      2.39 o
  -4  -3   5       15.23       12.10      1.23 o
  -3  -3   5      375.48      382.13      4.69 o
  -2  -3   5        1.25        0.58      0.44 o
  -1  -3   5      619.28      667.29      3.76 o
   0  -3   5        0.06        0.84      0.59 o
   1  -3   5       57.69       73.47      1.55 o
   2  -3   5       56.71       58.39      1.25 o
   3  -3   5      287.36      280.47      2.83 o
   4  -3   5       78.65       74.82      1.09 o
   5  -3   5       90.58       86.53      1.82 o
   6  -3   5        5.96        4.03      2.02 o
   7  -3   5        0.76        0.21      1.01 o
   8  -3   5       23.97       19.67      3.00 o
   9  -3   5       34.23       34.35      6.63 o
  -9  -2   5        5.40        3.76      4.76 o
  -8  -2   5        0.99        0.05      0.68 o
  -7  -2   5       11.81       12.16      1.73 o
  -6  -2   5       47.76       45.70      2.08 o
  -5  -2   5        0.77        0.05      0.41 o
  -4  -2   5      160.02      154.53      1.85 o
  -3  -2   5      480.81      563.20      8.33 o
  -2  -2   5        0.36        1.12      0.55 o
  -1  -2   5      218.47      184.39      2.43 o
   0  -2   5        7.77       10.09      0.84 o
   1  -2   5       61.62       67.51      1.04 o
   2  -2   5      307.81      334.93      1.90 o
   3  -2   5      191.25      237.82      3.70 o
   4  -2   5        1.14        1.25      0.75 o
   5  -2   5       48.59       45.53      1.04 o
   6  -2   5        1.06        0.43      0.91 o
   7  -2   5        8.48        7.72      2.05 o
   8  -2   5       89.82       90.23      3.44 o
   9  -2   5       24.22       27.77      4.65 o
  -9  -1   5        9.35        8.70      3.37 o
  -8  -1   5       13.78       17.62      2.80 o
  -7  -1   5       85.99       78.64      4.59 o
  -6  -1   5      130.78      121.38      2.74 o
  -5  -1   5      431.39      416.05      2.72 o
  -4  -1   5      177.04      154.77      1.78 o
  -3  -1   5      315.83      369.25      3.31 o
  -2  -1   5      414.17      446.38      3.79 o
  -1  -1   5       79.54       89.37      2.80 o
   0  -1   5       80.15       91.55      2.13 o
   1  -1   5       34.73       36.31      1.00 o
   2  -1   5       37.30       46.21      0.87 o
   3  -1   5      165.18      153.83      1.47 o
   4  -1   5      229.58      251.89      1.51 o
   5  -1   5       17.03       22.79      1.09 o
   6  -1   5        4.83        2.87      1.34 o
   7  -1   5        1.84        2.55      1.81 o
   8  -1   5       71.97       65.83      3.67 o
   9  -1   5        0.41       -0.09      2.26 o
  -9   0   5        0.05       -1.30      5.44 o
  -8   0   5       14.87       16.68      3.36 o
  -7   0   5      210.15      227.17      4.67 o
  -6   0   5        0.29        0.02      0.42 o
  -5   0   5       80.66       74.26      1.75 o
  -4   0   5       15.70       19.82      1.29 o
  -3   0   5      735.11      793.41      7.14 o
  -2   0   5      658.31      687.54      4.24 o
  -1   0   5       33.09       40.34      0.89 o
   0   0   5      243.03      227.43      3.63 o
   1   0   5       56.14       64.29      1.73 o
   2   0   5        4.34        7.40      0.79 o
   3   0   5       19.27       16.99      0.67 o
   4   0   5       19.32       19.08      0.66 o
   5   0   5        0.03        0.03      0.69 o
   6   0   5        8.85        9.01      1.39 o
   7   0   5       24.72       25.72      1.93 o
   8   0   5       40.39       36.80      3.67 o
   9   0   5        0.22        4.42      4.55 o
  -9   1   5        0.56        1.75      3.49 o
  -8   1   5        2.50        1.25      4.26 o
  -7   1   5       96.84       92.37      3.21 o
  -6   1   5      120.58      120.36      2.54 o
  -5   1   5       56.27       58.95      1.43 o
  -4   1   5      132.20      130.35      2.35 o
  -3   1   5       49.73       46.21      1.18 o
  -2   1   5      471.71      502.25      5.82 o
  -1   1   5       23.12       23.44      1.38 o
   0   1   5      548.49      592.08     17.37 o
   1   1   5     1064.80     1159.26      6.87 o
   2   1   5      634.02      667.31      4.07 o
   3   1   5      351.41      362.88      2.73 o
   4   1   5        1.31        0.41      0.49 o
   5   1   5       54.60       49.10      1.21 o
   6   1   5       35.25       32.95      1.68 o
   7   1   5       84.63       83.67      2.26 o
   8   1   5       24.36       22.30      2.95 o
   9   1   5        0.45        2.15      4.50 o
  -9   2   5        0.44       -0.81      6.76 o
  -8   2   5       16.77       15.28      3.50 o
  -7   2   5       65.83       55.64      2.31 o
  -6   2   5      206.83      195.78      3.18 o
  -5   2   5       24.12       19.22      1.05 o
  -4   2   5        0.95        0.49      1.09 o
  -3   2   5       82.52       57.31      1.66 o
  -2   2   5      207.08      231.09      2.86 o
  -1   2   5       13.01       11.12      1.01 o
   0   2   5     2274.64     2511.88      8.07 o
   1   2   5      297.32      353.78      4.24 o
   2   2   5       19.22       18.45      0.98 o
   3   2   5       43.51       38.29      1.70 o
   4   2   5       90.80       83.93      2.13 o
   5   2   5      166.24      164.71      3.57 o
   6   2   5       26.33       28.97      3.05 o
   7   2   5       26.55       27.63      2.10 o
   8   2   5        2.68        6.42      2.95 o
   9   2   5       16.97       24.18      3.67 o
  -9   3   5        5.04        6.05      5.14 o
  -8   3   5       23.65       23.87      2.77 o
  -7   3   5       75.19       68.70      2.51 o
  -6   3   5       40.94       34.19      2.39 o
  -5   3   5       13.45       11.86      1.23 o
  -4   3   5       52.72       51.70      1.51 o
  -3   3   5      103.29      103.68      2.22 o
  -2   3   5       13.09        9.18      1.12 o
  -1   3   5       92.38      112.56      1.90 o
   0   3   5     1141.97     1293.68      9.55 o
   1   3   5        0.03        0.75      0.50 o
   2   3   5       13.10        9.91      0.36 o
   3   3   5      408.32      412.21      7.63 o
   4   3   5        0.06        0.17      1.15 o
   5   3   5      135.67      125.86      2.71 o
   6   3   5       31.06       22.62      1.89 o
   7   3   5       11.22        9.50      2.79 o
   8   3   5       11.18       14.38      4.90 o
  -9   4   5       27.47       30.12      7.45 o
  -8   4   5       36.27       37.61      3.59 o
  -7   4   5       18.99       20.18      2.52 o
  -6   4   5       10.70        7.46      2.15 o
  -5   4   5      173.65      116.60     64.90 o
  -4   4   5      137.64      127.37      2.83 o
  -3   4   5       31.55       33.90      1.35 o
  -2   4   5        4.10        3.87      0.90 o
  -1   4   5      397.13      378.69      3.62 o
   0   4   5      497.37      521.77      8.72 o
   1   4   5      123.93      125.75      1.39 o
   2   4   5        0.15        0.80      1.12 o
   3   4   5        0.34        1.65      1.90 o
   4   4   5       63.89       66.22      3.65 o
   5   4   5        0.19        0.22      0.80 o
   6   4   5        7.70        8.54      2.34 o
   7   4   5        1.93        1.82      3.78 o
   8   4   5       11.27       14.50      4.75 o
  -9   5   5        5.74        2.86      3.36 o
  -8   5   5       26.92       25.71      4.04 o
  -7   5   5        1.47        1.51      2.87 o
  -6   5   5       21.11       15.94      2.51 o
  -5   5   5      233.41      200.31      3.90 o
  -4   5   5       23.13       21.79      1.71 o
  -3   5   5       27.42       27.31      1.46 o
  -2   5   5      154.13      132.49      3.09 o
  -1   5   5      189.44      193.94      2.09 o
   0   5   5       65.21       51.90      1.06 o
   1   5   5       34.33       34.28      1.69 o
   2   5   5       47.74       45.56      1.70 o
   3   5   5       30.23       37.21      3.15 o
   4   5   5      199.88      209.37      6.03 o
   5   5   5        0.14       -0.04      1.43 o
   6   5   5        1.72        1.20      2.43 o
   7   5   5        2.55        1.69      2.29 o
   8   5   5       21.93       25.80      5.67 o
  -8   6   5        2.87        3.24      5.33 o
  -7   6   5        2.88        2.26      4.16 o
  -6   6   5       14.42       17.09      2.40 o
  -5   6   5       77.95       70.81      3.14 o
  -4   6   5       17.45       11.84      1.78 o
  -3   6   5        0.34       -0.80      0.91 o
  -2   6   5      868.91      854.66      6.89 o
  -1   6   5       53.82       54.66      2.50 o
   0   6   5       21.29       18.84      1.20 o
   1   6   5      208.52      193.25      4.08 o
   2   6   5       12.42       13.04      1.87 o
   3   6   5      321.42      328.49      7.49 o
   4   6   5       74.30       68.63      4.26 o
   5   6   5        0.46        0.17      2.54 o
   6   6   5       16.11       19.55      3.43 o
   7   6   5        4.85        5.29      4.10 o
  -8   7   5        2.34        2.95      4.17 o
  -7   7   5        0.23       -0.12      2.42 o
  -6   7   5       14.34       10.57      3.68 o
  -5   7   5       22.71       17.82      3.89 o
  -4   7   5        7.47        7.88      2.77 o
  -3   7   5       42.53       43.63      1.97 o
  -2   7   5      236.30      230.76      4.24 o
  -1   7   5       81.64       88.93      3.12 o
   0   7   5        7.65        7.64      2.17 o
   1   7   5      223.00      217.14      4.39 o
   2   7   5       16.40       10.10      3.49 o
   3   7   5      132.08      137.42      5.55 o
   4   7   5        0.87        1.28      2.51 o
   5   7   5        4.46        4.28      3.07 o
   6   7   5        0.74        2.69      3.37 o
  -7   8   5       30.99       39.99      4.71 o
  -6   8   5       24.53       18.38      4.14 o
  -5   8   5       21.38       27.41      4.45 o
  -4   8   5       21.75       18.02      2.41 o
  -3   8   5       17.13       16.64      2.19 o
  -2   8   5       55.38       52.95      2.21 o
  -1   8   5       29.62       23.86      3.24 o
   0   8   5      116.66      105.63     18.22 o
   1   8   5       47.08       31.27      7.32 o
   2   8   5       31.17       35.41      4.35 o
   3   8   5        6.70        7.49      4.61 o
   4   8   5        2.82        0.75      9.10 o
   5   8   5       35.56       38.70      4.40 o
   6   8   5        0.41        0.27      1.21 o
  -6   9   5        4.01        3.07      5.69 o
  -5   9   5        0.66        3.33      3.41 o
  -4   9   5       78.04       84.38      3.38 o
  -3   9   5       27.43       28.58      2.66 o
  -2   9   5       54.24       55.88      2.87 o
  -1   9   5        7.03        8.61      3.25 o
   0   9   5       34.17       30.38      2.81 o
   1   9   5        0.01        0.63      5.66 o
   2   9   5       77.48       70.29      5.12 o
   3   9   5        0.47        2.72      5.94 o
   4   9   5        0.08        1.00      2.75 o
   5   9   5        2.34        3.94      5.33 o
  -5  10   5        3.44        1.15      5.55 o
  -4  10   5       18.95       18.96      4.09 o
  -3  10   5        4.12        1.78      4.63 o
  -2  10   5        3.83        0.25      1.73 o
  -1  10   5       25.99       22.71      3.79 o
   0  10   5       56.54       62.85      5.20 o
   1  10   5       13.40        9.97      4.84 o
   2  10   5       21.60       19.37      6.32 o
   3  10   5        0.86       -0.91    184.22 o
  -3  11   5        6.57        4.93      4.68 o
  -2  11   5        3.75        5.66      4.90 o
  -1  11   5       22.56       22.72      4.64 o
   0  11   5       18.17       24.30      5.99 o
   1  11   5        4.27        2.89      7.34 o
  -3 -11   6        3.71        5.62      4.26 o
  -2 -11   6        1.82        1.86      4.04 o
  -1 -11   6        1.82        2.71      3.35 o
   0 -11   6        1.79        2.27      4.70 o
   1 -11   6        4.89        8.95      4.41 o
   2 -11   6        3.63        7.44      3.80 o
   3 -11   6       23.65       21.17      4.20 o
   4 -11   6        0.85        4.23      4.04 o
  -4 -10   6        6.84        5.18      4.41 o
  -3 -10   6        0.01        2.29      3.09 o
  -2 -10   6        6.51        5.48      3.68 o
  -1 -10   6       39.89       49.58      3.48 o
   0 -10   6       19.50       24.45      3.54 o
   1 -10   6        6.35        9.71      3.23 o
   2 -10   6        0.19        4.36      3.14 o
   3 -10   6       48.03       43.41      3.79 o
   4 -10   6        1.63        2.61      4.68 o
   5 -10   6        3.40        0.96      1.87 o
  -6  -9   6        5.39        3.90      7.94 o
  -5  -9   6        2.18        1.57      4.04 o
  -4  -9   6       10.99        9.41      4.29 o
  -3  -9   6       20.70       16.89      2.58 o
  -2  -9   6       36.53       29.01      3.02 o
  -1  -9   6        5.42        0.76      2.55 o
   0  -9   6        7.29        6.93      2.76 o
   1  -9   6        5.81       10.39      2.42 o
   2  -9   6       69.55       62.32      3.32 o
   3  -9   6       51.76       55.32      3.27 o
   4  -9   6        3.31        3.33      2.65 o
   5  -9   6        0.28        1.60      2.47 o
   6  -9   6        1.10        4.56      3.44 o
  -6  -8   6       12.32       15.26      3.83 o
  -5  -8   6        2.28        3.68      3.17 o
  -4  -8   6        0.53        0.22      0.79 o
  -3  -8   6        1.00        0.44      1.22 o
  -2  -8   6      104.29      115.63      2.80 o
  -1  -8   6        6.97        6.60      2.43 o
   0  -8   6       32.06       30.38      2.46 o
   1  -8   6        0.01        2.94      1.63 o
   2  -8   6       60.38       60.67      2.87 o
   3  -8   6        3.90        5.96      2.23 o
   4  -8   6       17.06       16.96      2.52 o
   5  -8   6       28.25       31.35      2.59 o
   6  -8   6       33.39       34.83      3.19 o
   7  -8   6       31.87       33.06      3.77 o
  -7  -7   6       35.78       42.45      3.81 o
  -6  -7   6       12.63       16.06      3.24 o
  -5  -7   6        0.33        0.66      1.05 o
  -4  -7   6       10.08        6.42      2.40 o
  -3  -7   6       35.75       33.21      1.74 o
  -2  -7   6       33.40       25.04      1.63 o
  -1  -7   6       20.72       19.11      1.47 o
   0  -7   6        9.16        9.56      1.99 o
   1  -7   6       73.26       67.71      3.06 o
   2  -7   6       94.97       91.61      2.44 o
   3  -7   6       37.65       35.05      1.99 o
   4  -7   6        0.22        0.56      1.55 o
   5  -7   6       59.20       66.16      6.40 o
   6  -7   6       38.41       43.51      2.58 o
   7  -7   6        1.00        1.58      3.38 o
   8  -7   6        4.22        3.73      4.09 o
  -8  -6   6       10.96       13.83      4.39 o
  -7  -6   6       17.70       14.77      3.41 o
  -6  -6   6        0.18        1.04     14.27 o
  -5  -6   6        2.14        2.32      2.45 o
  -4  -6   6       21.32       17.94      1.96 o
  -3  -6   6      180.22      198.14      3.26 o
  -2  -6   6       52.45       48.60      1.57 o
  -1  -6   6       54.30       58.49      1.73 o
   0  -6   6      167.20      171.31      2.60 o
   1  -6   6       17.62       13.77      1.39 o
   2  -6   6       61.32       56.02      1.74 o
   3  -6   6       39.55       40.64      1.90 o
   4  -6   6        7.61        7.45      1.77 o
   5  -6   6      145.66      157.42      3.88 o
   6  -6   6        4.71        4.74      2.05 o
   7  -6   6        0.67        1.61      2.73 o
   8  -6   6       12.05        7.01      3.58 o
  -8  -5   6        9.01        9.58      3.91 o
  -7  -5   6       10.38        9.24      3.33 o
  -6  -5   6       14.20        9.95      1.97 o
  -5  -5   6       22.96       25.16      1.62 o
  -4  -5   6       28.80       24.58      1.81 o
  -3  -5   6        7.23        5.61      1.75 o
  -2  -5   6       35.76       26.68      1.18 o
  -1  -5   6      448.39      428.38      6.09 o
   0  -5   6        0.73        0.07      0.34 o
   1  -5   6       42.82       45.35      1.31 o
   2  -5   6        3.02        3.86      1.06 o
   3  -5   6      134.81      136.96      2.25 o
   4  -5   6        0.21       -0.40      0.52 o
   5  -5   6      283.37      294.75     10.43 o
   6  -5   6       42.65       45.93      2.68 o
   7  -5   6       17.07       16.20      3.15 o
   8  -5   6       22.39       23.27      3.13 o
  -9  -4   6       12.48       12.73      3.50 o
  -8  -4   6        9.24        8.90      3.01 o
  -7  -4   6       14.58       14.17      2.37 o
  -6  -4   6       15.24       10.50      2.00 o
  -5  -4   6        2.37        2.92      1.94 o
  -4  -4   6       38.51       42.12      1.26 o
  -3  -4   6       37.42       32.62      1.12 o
  -2  -4   6      119.15      114.38      2.11 o
  -1  -4   6       24.00       23.94      0.89 o
   0  -4   6        0.42        0.29      0.37 o
   1  -4   6      103.75       91.07      1.16 o
   2  -4   6       43.21       46.76      1.16 o
   3  -4   6      102.47      112.13      2.15 o
   4  -4   6       61.44       62.21      1.60 o
   5  -4   6       28.89       24.71      2.39 o
   6  -4   6        2.52        4.10      1.58 o
   7  -4   6        3.20        4.05      2.50 o
   8  -4   6       51.52       50.07      3.35 o
   9  -4   6        0.97        0.46      1.87 o
  -9  -3   6       12.91       17.07      4.04 o
  -8  -3   6        0.23       -0.62      1.42 o
  -7  -3   6        5.90        4.62      1.83 o
  -6  -3   6       14.22       16.29      1.66 o
  -5  -3   6        7.42        7.60      1.78 o
  -4  -3   6        0.31       -0.48      0.53 o
  -3  -3   6        9.67        9.90      0.98 o
  -2  -3   6      717.31      726.57      4.76 o
  -1  -3   6     1093.33     1252.49     19.21 o
   0  -3   6        0.06        0.13      0.59 o
   1  -3   6       35.90       36.73      1.41 o
   2  -3   6      277.97      265.17      3.41 o
   3  -3   6      367.08      366.52      4.10 o
   4  -3   6       78.65       79.98      1.32 o
   5  -3   6        8.01        7.60      1.13 o
   6  -3   6        4.94        6.83      2.40 o
   7  -3   6       19.95       21.54      2.37 o
   8  -3   6       47.71       46.42      2.90 o
   9  -3   6        3.05        0.68     20.54 o
  -9  -2   6        9.52        8.38      4.57 o
  -8  -2   6        7.31        7.18      2.33 o
  -7  -2   6        7.97        7.98      2.84 o
  -6  -2   6       61.76       47.57      2.20 o
  -5  -2   6      143.91      128.99      2.50 o
  -4  -2   6       48.70       42.38      0.99 o
  -3  -2   6       80.20       70.39      1.50 o
  -2  -2   6     1620.17     1714.81     27.39 o
  -1  -2   6       30.60       30.89      1.37 o
   0  -2   6        0.15       -0.20      0.87 o
   1  -2   6      313.48      329.26      2.43 o
   2  -2   6      105.82      127.00      1.49 o
   3  -2   6      308.80      343.32      2.53 o
   4  -2   6        2.08        1.03      0.69 o
   5  -2   6        0.36        0.14      0.61 o
   6  -2   6        3.67        3.29      1.82 o
   7  -2   6       29.79       28.82      2.04 o
   8  -2   6        0.30        0.00      2.09 o
   9  -2   6       18.58       18.41      4.85 o
  -9  -1   6        1.88        1.44      3.20 o
  -8  -1   6        2.23        2.86      4.08 o
  -7  -1   6       66.72       82.31      3.33 o
  -6  -1   6       15.24       23.36      2.53 o
  -5  -1   6       61.73       55.92      2.17 o
  -4  -1   6        5.93        5.18      0.91 o
  -3  -1   6      481.18      537.07      5.96 o
  -2  -1   6       23.82       19.38      1.58 o
  -1  -1   6       46.38       53.12      1.35 o
   0  -1   6      271.02      284.35      2.55 o
   1  -1   6      281.35      293.76      2.62 o
   2  -1   6       85.17       98.79      1.49 o
   3  -1   6       83.12       97.89      1.12 o
   4  -1   6        4.66        6.55      0.79 o
   5  -1   6        0.24        0.12      0.78 o
   6  -1   6       31.52       19.90      1.34 o
   7  -1   6       40.04       37.78      2.75 o
   8  -1   6       20.70       17.27      3.31 o
   9  -1   6        6.96        5.40      4.48 o
  -9   0   6        0.39       -0.42      1.21 o
  -8   0   6        4.73        4.31      4.58 o
  -7   0   6       74.01       68.33      2.36 o
  -6   0   6        2.60        2.21      2.56 o
  -5   0   6      140.21      145.56      3.28 o
  -4   0   6      102.40       90.72      3.01 o
  -3   0   6      265.04      291.17      4.95 o
  -2   0   6        1.98        3.90      0.93 o
  -1   0   6      185.24      214.52      3.68 o
   0   0   6     1264.37     1302.74      6.00 o
   1   0   6      327.10      307.02      3.48 o
   2   0   6     1345.87     1371.27     17.67 o
   3   0   6      117.77      112.60      1.90 o
   4   0   6        4.01        4.81      0.75 o
   5   0   6      227.48      232.95      2.33 o
   6   0   6        2.01        0.58      1.40 o
   7   0   6       15.31       11.77      2.10 o
   8   0   6       31.33       30.70      3.81 o
   9   0   6        0.03       -0.16      1.19 o
  -9   1   6        2.57        2.71      5.21 o
  -8   1   6       17.11       17.07      3.75 o
  -7   1   6       38.18       33.32      2.36 o
  -6   1   6        0.04        0.97      1.28 o
  -5   1   6       49.42       51.39      1.50 o
  -4   1   6      223.18      254.67      3.39 o
  -3   1   6        3.36        5.71      1.79 o
  -1   1   6      547.05      652.50      5.96 o
   0   1   6     1673.87     1851.01     10.79 o
   1   1   6      851.99      992.56      6.76 o
   2   1   6       21.67       18.46      0.91 o
   3   1   6       42.87       46.50      1.26 o
   4   1   6        4.09        6.55      0.91 o
   5   1   6        5.67        6.99      1.17 o
   6   1   6        1.11        0.28      1.15 o
   7   1   6        6.68        4.87      2.00 o
   8   1   6       37.45       44.16      3.11 o
   9   1   6        0.14        2.10      4.47 o
  -9   2   6        0.15        1.21      7.82 o
  -8   2   6       34.17       23.12      4.36 o
  -7   2   6       25.20       19.31      2.24 o
  -6   2   6        4.70        6.39      1.86 o
  -5   2   6      119.28      112.69      2.57 o
  -4   2   6      109.26      109.80      1.60 o
  -3   2   6       27.12       28.96      1.40 o
  -2   2   6      510.14      559.57      7.14 o
  -1   2   6      682.49      674.83      7.79 o
   0   2   6      646.00      674.95      4.28 o
   1   2   6       78.00       95.47      1.79 o
   2   2   6       25.56       27.15      1.23 o
   3   2   6        0.74        0.28      0.75 o
   4   2   6      127.34      119.89      2.63 o
   5   2   6        0.22        1.33      2.45 o
   6   2   6       11.34        7.74      2.16 o
   7   2   6       63.54       74.11      2.75 o
   8   2   6       67.58       70.82      4.38 o
  -9   3   6       19.56       27.34      5.21 o
  -8   3   6        6.90        9.43      2.88 o
  -7   3   6        2.29        0.94      1.36 o
  -6   3   6      110.05       93.16      2.97 o
  -5   3   6      212.76      196.72      2.86 o
  -4   3   6       10.44        7.30      1.57 o
  -3   3   6        0.10        2.41      1.25 o
  -2   3   6      162.01      165.33      2.71 o
  -1   3   6      786.54      778.21      5.65 o
   0   3   6        2.31        0.07      0.56 o
   1   3   6       19.56       17.64      1.16 o
   2   3   6        0.05       -0.47      1.41 o
   3   3   6      119.68      118.04      3.61 o
   4   3   6       93.36       90.13      2.33 o
   5   3   6        3.68        3.79      2.22 o
   6   3   6       25.05       21.47      1.97 o
   7   3   6        6.68        6.02      2.87 o
   8   3   6       23.25       25.27      4.92 o
  -9   4   6        7.68        7.85      5.77 o
  -8   4   6        0.00        0.91      1.31 o
  -7   4   6        0.01        0.72      0.93 o
  -6   4   6       43.24       34.63     15.68 o
  -5   4   6       97.07      100.30      3.76 o
  -4   4   6        0.60        0.09      0.44 o
  -3   4   6      144.14      139.10      2.36 o
  -2   4   6      161.23      170.21      3.55 o
  -1   4   6      255.23      249.04      4.28 o
   0   4   6       11.25        8.66      0.94 o
   1   4   6       16.50       14.55      0.68 o
   2   4   6       42.10       37.47      3.91 o
   3   4   6      647.73      642.45      9.06 o
   4   4   6      237.15      253.69      6.16 o
   5   4   6       33.77       31.42      2.87 o
   6   4   6       54.21       56.06      2.67 o
   7   4   6        0.15       -0.36      1.36 o
   8   4   6        8.00        6.96      5.67 o
  -9   5   6        0.52        0.62     45.64 o
  -8   5   6        6.65        5.53      3.12 o
  -7   5   6       19.96       18.79      3.18 o
  -6   5   6       49.11       35.50      5.22 o
  -5   5   6       19.28       20.20      2.08 o
  -4   5   6      125.63      107.41      3.82 o
  -3   5   6      516.93      329.29    140.68 o
  -2   5   6     1263.39     1185.98     11.81 o
  -1   5   6       25.54       28.37      1.59 o
   0   5   6       82.08       84.32      1.40 o
   1   5   6      103.64       98.64      2.38 o
   2   5   6        8.54       10.52      1.68 o
   3   5   6      195.31      218.33      6.06 o
   4   5   6       60.58       61.49      3.80 o
   5   5   6       38.92       35.28      4.78 o
   6   5   6       28.41       30.08      2.91 o
   7   5   6        4.69        4.30      4.97 o
  -8   6   6        1.99        3.75      3.88 o
  -7   6   6        7.59        6.23      2.98 o
  -6   6   6       15.57       18.11      2.34 o
  -5   6   6        1.27        2.62      2.64 o
  -4   6   6       36.63       33.21      2.19 o
  -3   6   6       10.75        9.75      1.52 o
  -2   6   6      387.59      376.87      3.89 o
  -1   6   6      129.65      126.30      1.93 o
   0   6   6       24.30       16.33      1.89 o
   1   6   6        5.03        5.01      1.88 o
   2   6   6       84.15       91.15      4.18 o
   3   6   6        4.95        7.64      3.45 o
   4   6   6       55.04       54.87      3.81 o
   5   6   6       47.43       48.24      4.75 o
   6   6   6        2.29        2.51      3.86 o
   7   6   6        3.65        6.38      5.44 o
  -8   7   6        5.90        8.42      4.75 o
  -7   7   6        9.68        8.19      4.32 o
  -6   7   6        8.88        7.29      3.76 o
  -5   7   6       42.67       41.96      3.29 o
  -4   7   6       50.51       48.99      2.93 o
  -3   7   6       57.75       56.40      2.18 o
  -2   7   6      116.67      113.19      6.75 o
  -1   7   6       21.54       12.04      2.23 o
   0   7   6      146.95      150.81      3.49 o
   1   7   6        7.85        4.05      2.37 o
   2   7   6        4.95        3.86      3.39 o
   3   7   6      118.04      113.65      5.21 o
   4   7   6      124.31      126.92      5.82 o
   5   7   6       47.83       43.00      3.32 o
   6   7   6        0.63        0.26      4.53 o
  -7   8   6       20.15       23.07      4.91 o
  -6   8   6        3.09        2.46      4.40 o
  -5   8   6       92.67      105.58      5.31 o
  -4   8   6        3.33        1.41      3.16 o
  -3   8   6       59.91       55.41      2.82 o
  -2   8   6        0.24        0.72      1.74 o
  -1   8   6        6.15        4.45      3.10 o
   0   8   6        4.17        5.68      2.53 o
   1   8   6       38.01       36.91      3.63 o
   2   8   6        2.82        4.30      3.45 o
   3   8   6       23.24       18.76      4.02 o
   4   8   6        7.70        6.14      5.45 o
   5   8   6        0.01        2.13      3.81 o
  -6   9   6        7.29        8.07      4.60 o
  -5   9   6       64.21       72.02      6.76 o
  -4   9   6       16.18       18.52      3.84 o
  -3   9   6        8.39        6.10      3.41 o
  -2   9   6        1.53        2.60      3.18 o
  -1   9   6       47.23       47.15      4.03 o
   0   9   6        0.20        3.35      4.30 o
   1   9   6        9.72        5.22      5.43 o
   2   9   6       15.27       10.88      4.75 o
   3   9   6       57.21       66.51      5.87 o
   4   9   6       10.07        6.25      6.36 o
  -5  10   6        0.50        0.10      0.87 o
  -4  10   6        3.67        1.77      6.83 o
  -3  10   6        6.27        5.48      4.09 o
  -2  10   6       15.81       14.33      3.98 o
  -1  10   6       18.63       14.81      3.99 o
   0  10   6       11.58       16.95      5.27 o
   1  10   6        7.16        7.60      4.91 o
   2  10   6       13.88       14.59      6.40 o
   3  10   6       32.99       24.80      5.65 o
  -2  11   6       25.54       32.98      4.55 o
  -1  11   6        0.20       -0.59      2.32 o
   0  11   6        6.24        5.64      7.55 o
  -2 -11   7       15.83       11.45      4.68 o
  -1 -11   7        0.00       -0.21      2.28 o
   0 -11   7        0.10        1.54      3.51 o
   1 -11   7        0.00        3.03      6.11 o
   2 -11   7       18.59       18.57      4.65 o
   3 -11   7       14.26       25.80      4.57 o
  -4 -10   7        1.29        0.58      2.31 o
  -3 -10   7       22.15       22.11      4.05 o
  -2 -10   7        5.46        4.61      4.03 o
  -1 -10   7        6.82        5.76      3.71 o
   0 -10   7        2.73        3.12      3.00 o
   1 -10   7       24.05       30.29      3.31 o
   2 -10   7       56.77       52.61      3.71 o
   3 -10   7        0.81        3.35      3.93 o
   4 -10   7        0.01        0.75      9.75 o
   5 -10   7        8.41       11.33      4.71 o
  -5  -9   7        1.79        1.55      3.67 o
  -4  -9   7        6.81        4.86      3.21 o
  -3  -9   7       37.24       30.24      2.50 o
  -2  -9   7        0.53        0.18      0.70 o
  -1  -9   7       23.57       20.60      2.88 o
   0  -9   7        2.40        2.78      3.11 o
   1  -9   7       37.44       38.70      2.53 o
   2  -9   7       49.27       45.70      3.08 o
   3  -9   7        2.84        2.72      3.08 o
   4  -9   7       12.63        9.87      4.26 o
   5  -9   7       16.78       16.35      3.41 o
   6  -9   7        5.63        7.02      3.97 o
  -6  -8   7        0.81        1.82      3.99 o
  -5  -8   7        3.39        2.98      3.21 o
  -4  -8   7        6.23        8.71      2.90 o
  -3  -8   7       51.07       52.42      2.54 o
  -2  -8   7       36.47       35.78      1.94 o
  -1  -8   7      100.75       95.80      4.63 o
   0  -8   7       10.40       12.71      2.09 o
   1  -8   7       26.97       26.54      1.93 o
   2  -8   7        8.55        9.09      2.54 o
   3  -8   7        2.61        0.00      0.74 o
   4  -8   7       37.36       44.48      3.01 o
   5  -8   7        4.24        8.51      3.11 o
   6  -8   7        0.23        0.07      4.11 o
   7  -8   7        9.80       10.34      3.53 o
  -7  -7   7        0.11        0.72      1.76 o
  -6  -7   7       12.85       12.03      3.36 o
  -5  -7   7        0.00        1.06      3.66 o
  -4  -7   7       12.45       13.37      2.58 o
  -3  -7   7        0.43        0.21      1.03 o
  -2  -7   7       34.05       25.36      1.67 o
  -1  -7   7        7.49        6.68      1.53 o
   0  -7   7        8.19        3.06      2.16 o
   1  -7   7       11.70       10.59      1.94 o
   2  -7   7        0.62        4.70      2.07 o
   3  -7   7        6.69        5.08      2.66 o
   4  -7   7       27.52       22.75      2.17 o
   5  -7   7       16.61       14.93      2.28 o
   6  -7   7        5.05        5.07      2.51 o
   7  -7   7       20.96       24.16      3.84 o
  -8  -6   7        0.75        0.77      1.73 o
  -7  -6   7        0.08        1.75      3.21 o
  -6  -6   7       55.51       56.04      2.94 o
  -5  -6   7        0.00        0.56      1.77 o
  -4  -6   7       57.22       50.94      2.20 o
  -3  -6   7       44.13       47.63      2.02 o
  -2  -6   7       67.56       77.32      1.87 o
  -1  -6   7      381.81      377.53      6.74 o
   0  -6   7      215.27      198.23      3.40 o
   1  -6   7       83.10       89.99      2.01 o
   2  -6   7       18.28       16.72      1.43 o
   3  -6   7       12.43       11.85      1.61 o
   4  -6   7        0.00        1.16      2.48 o
   5  -6   7       11.91       10.28      2.10 o
   6  -6   7        8.92        6.09      2.45 o
   7  -6   7       27.10       26.61      4.24 o
   8  -6   7        8.66        9.56      4.14 o
  -8  -5   7        0.69       -0.02      0.51 o
  -7  -5   7        0.18       -0.17      1.58 o
  -6  -5   7       40.96       44.21      2.76 o
  -5  -5   7        0.04        0.25      0.85 o
  -4  -5   7        6.40        7.56      1.96 o
  -3  -5   7      421.21      403.42      3.79 o
  -2  -5   7        0.95       -0.21      0.49 o
  -1  -5   7       46.73       42.60      1.47 o
   0  -5   7        0.02        0.00      0.94 o
   1  -5   7       18.22       19.75      1.03 o
   2  -5   7       33.12       34.59      1.22 o
   3  -5   7        1.23        0.18      0.94 o
   4  -5   7        9.53        8.50      1.57 o
   5  -5   7        0.14        0.14      1.64 o
   6  -5   7        1.61        2.42      2.00 o
   7  -5   7        9.80       10.88      2.93 o
   8  -5   7        2.77        0.38      1.36 o
  -8  -4   7        0.03        1.46      2.89 o
  -7  -4   7        7.40        8.35      2.11 o
  -6  -4   7       11.27       10.12      2.08 o
  -5  -4   7        0.04       -0.28      0.56 o
  -4  -4   7      106.68       91.79      1.81 o
  -3  -4   7      544.24      579.52      4.87 o
  -2  -4   7        0.45        1.40      1.09 o
  -1  -4   7       15.13       19.99      1.17 o
   0  -4   7        9.85        6.31      1.21 o
   1  -4   7        1.13        1.11      1.15 o
   2  -4   7      152.24      149.01      4.39 o
   3  -4   7       49.40       51.56      1.25 o
   4  -4   7       11.36        9.54      1.23 o
   5  -4   7       47.86       40.97      2.20 o
   6  -4   7       98.58      116.86      3.44 o
   7  -4   7       39.00       33.92      2.58 o
   8  -4   7        2.69        1.47      2.75 o
  -9  -3   7        0.31       -0.68      3.45 o
  -8  -3   7       22.18       27.55      2.99 o
  -7  -3   7       13.35       17.66      2.35 o
  -6  -3   7        6.75        7.71      2.48 o
  -5  -3   7       24.98       17.43      1.93 o
  -4  -3   7       64.43       65.32      2.24 o
  -3  -3   7      292.77      317.70      3.70 o
  -2  -3   7       62.17       52.25      2.25 o
  -1  -3   7       18.47        9.85      1.47 o
   0  -3   7       33.08       28.12      1.24 o
   1  -3   7      117.07      118.75      2.16 o
   2  -3   7       12.80       13.26      0.84 o
   3  -3   7       51.03       44.09      1.11 o
   4  -3   7      148.79      149.73      1.76 o
   5  -3   7       17.31       18.10      1.30 o
   6  -3   7       10.38        9.42      1.84 o
   7  -3   7        1.04        0.54      1.23 o
   8  -3   7       28.27       27.11      3.05 o
   9  -3   7        4.28        5.74      7.19 o
  -9  -2   7        5.58        2.72      5.07 o
  -8  -2   7       55.29       67.98      2.68 o
  -7  -2   7        0.02        1.49      3.26 o
  -6  -2   7       10.09       11.34      2.93 o
  -5  -2   7      110.48       89.33     18.63 o
  -4  -2   7       45.32       41.17      1.53 o
  -3  -2   7      369.07      379.47      3.18 o
  -2  -2   7        5.86        6.33      1.31 o
  -1  -2   7       13.14        9.06      1.37 o
   0  -2   7      182.25      169.89      4.30 o
   1  -2   7      105.88      135.64      2.27 o
   2  -2   7        6.43        7.09      0.81 o
   3  -2   7       45.73       36.54      1.01 o
   4  -2   7       56.55       48.05      1.07 o
   5  -2   7       25.12       26.91      1.39 o
   6  -2   7       18.55       12.69      1.67 o
   7  -2   7        1.07        0.70      1.43 o
   8  -2   7       34.23       32.11      3.04 o
   9  -2   7        7.02        9.99      4.87 o
  -9  -1   7        0.38       -0.20      3.13 o
  -8  -1   7       92.85      109.21      7.83 o
  -7  -1   7        6.10        4.46      3.31 o
  -6  -1   7      103.97      106.10      6.24 o
  -5  -1   7      647.17      536.00     83.90 o
  -4  -1   7      103.89       81.70      3.25 o
  -3  -1   7      305.25      277.09      9.67 o
  -2  -1   7       64.06       73.49      1.39 o
  -1  -1   7      360.25      374.10      3.10 o
   0  -1   7        3.29        0.49      0.94 o
   1  -1   7      227.03      243.72      2.97 o
   2  -1   7        0.14        0.51      0.44 o
   3  -1   7      226.71      225.44      2.19 o
   4  -1   7       46.93       49.32      1.29 o
   5  -1   7       32.48       33.94      1.20 o
   6  -1   7       10.35        6.34      1.68 o
   7  -1   7        0.27        1.94      2.17 o
   8  -1   7        6.82        3.13      2.95 o
   9  -1   7        0.00        0.88      3.65 o
  -9   0   7        0.06       -0.03      2.20 o
  -8   0   7       18.14       20.85      3.88 o
  -7   0   7        3.44        2.77      2.70 o
  -6   0   7       74.76       68.22      3.10 o
  -5   0   7      223.03      229.44      4.21 o
  -4   0   7        6.95        6.02      2.40 o
  -3   0   7        1.17       -0.72      1.65 o
  -2   0   7       13.84       16.12      1.04 o
  -1   0   7      269.07      296.97      3.13 o
   0   0   7      411.27      447.20      3.89 o
   1   0   7      107.55       99.27      2.26 o
   2   0   7        1.03       -0.14      1.05 o
   3   0   7      122.99      119.23      2.75 o
   4   0   7      116.53      126.34      2.30 o
   5   0   7       87.77       84.66      2.54 o
   6   0   7        9.75       10.72      1.72 o
   7   0   7       15.28       19.53      2.58 o
   8   0   7        3.51        2.32      3.38 o
   9   0   7        3.92        7.63      5.44 o
  -9   1   7        0.80        3.71      3.92 o
  -8   1   7        0.23       -0.67      2.43 o
  -7   1   7       10.96       11.30      2.41 o
  -6   1   7       89.72       78.59      3.06 o
  -5   1   7      147.28      152.76      3.43 o
  -4   1   7       28.98       22.60      1.59 o
  -3   1   7       86.55       94.85      3.22 o
  -2   1   7      650.30      690.26      6.06 o
  -1   1   7      613.90      618.32      6.27 o
   0   1   7      847.65     1097.76      8.00 o
   1   1   7      352.17      315.68      3.64 o
   2   1   7     1206.62     1219.39     10.40 o
   3   1   7      118.42      134.89      3.15 o
   4   1   7       83.28       78.85      2.11 o
   5   1   7       51.77       41.47      3.51 o
   6   1   7       29.46       32.31      2.34 o
   7   1   7       57.33       55.80      2.29 o
   8   1   7       19.02       19.15      3.38 o
  -9   2   7        2.79        2.88      4.57 o
  -8   2   7        2.05       -0.18      1.11 o
  -7   2   7       30.04       28.28      2.44 o
  -6   2   7      270.86      249.43      3.73 o
  -5   2   7       16.46       15.36      1.85 o
  -4   2   7        6.68        5.33      1.61 o
  -3   2   7       15.39       15.44      1.49 o
  -2   2   7       17.43       14.29      1.83 o
  -1   2   7      131.81      144.76      2.66 o
   0   2   7       14.81       20.57      1.11 o
   1   2   7       83.27       91.74      2.05 o
   2   2   7      164.03      155.76      2.19 o
   3   2   7       10.52        8.78      1.24 o
   4   2   7      493.63      475.41      8.23 o
   5   2   7        0.02       -0.15      0.86 o
   6   2   7       11.26       13.43      2.26 o
   7   2   7        4.90        7.14      3.19 o
   8   2   7        0.57        0.08      0.75 o
  -9   3   7        0.08        1.51      3.16 o
  -8   3   7       16.90       11.10      2.92 o
  -7   3   7       14.72       15.47      2.63 o
  -6   3   7      221.98      212.49      4.23 o
  -5   3   7        6.64        2.66      1.53 o
  -4   3   7        8.01        8.34      1.75 o
  -3   3   7      279.93      281.44      7.54 o
  -2   3   7       29.53       30.91      1.81 o
  -1   3   7       90.03      116.07      2.00 o
   0   3   7        0.83        0.28      1.23 o
   1   3   7      125.00      115.23      2.20 o
   2   3   7      153.21      151.79      3.12 o
   3   3   7       58.10       54.23      2.30 o
   4   3   7      751.43      744.57     29.62 o
   5   3   7        7.58        7.84      2.13 o
   6   3   7       23.35       16.03      2.38 o
   7   3   7        2.81        3.24      2.84 o
   8   3   7       15.17       16.86      5.97 o
  -9   4   7       11.41        9.37      5.58 o
  -8   4   7       24.06       23.44      3.59 o
  -7   4   7       29.90       37.23      2.75 o
  -6   4   7       20.93       16.56      2.43 o
  -5   4   7       40.72       33.01      1.85 o
  -4   4   7       32.67       31.69      1.70 o
  -3   4   7      376.99      364.39      6.26 o
  -2   4   7       28.13       22.44      1.33 o
  -1   4   7       42.43       45.06      1.44 o
   0   4   7      330.04      321.66      6.56 o
   1   4   7      121.40      110.85      1.70 o
   2   4   7      336.33      329.49      8.99 o
   3   4   7      104.52       90.03      2.95 o
   4   4   7       87.52       81.09      2.79 o
   5   4   7        0.95        1.45      2.35 o
   6   4   7        2.59        2.86      2.49 o
   7   4   7        0.88        1.34      2.61 o
   8   4   7        3.85        2.65     10.20 o
  -8   5   7        4.51        2.18      3.62 o
  -7   5   7       41.19       41.94      3.25 o
  -6   5   7        0.46        0.58      1.99 o
  -5   5   7       19.08       12.35      8.82 o
  -4   5   7       15.08       15.01      1.99 o
  -3   5   7      251.13      231.49      3.82 o
  -2   5   7       33.80       41.00      1.94 o
  -1   5   7      143.15      135.35      2.02 o
   0   5   7      203.07      189.54      2.81 o
   1   5   7        6.66        4.08      1.38 o
   2   5   7       73.09       70.06      2.16 o
   3   5   7      325.50      339.56      7.47 o
   4   5   7       30.81       33.32      3.66 o
   5   5   7       25.94       20.10      3.48 o
   6   5   7        1.14        2.37      2.56 o
   7   5   7        9.40       11.87      5.52 o
  -8   6   7       27.65       30.89      3.77 o
  -7   6   7        0.24       -0.24      1.66 o
  -6   6   7       17.26       19.65      4.27 o
  -5   6   7       65.06       67.51      2.84 o
  -4   6   7       37.13       31.68      2.27 o
  -3   6   7        0.43       -0.68      1.42 o
  -2   6   7       44.61       36.46      1.64 o
  -1   6   7      338.25      351.74      6.06 o
   0   6   7      133.96      122.02      3.02 o
   1   6   7        0.56        1.35      1.95 o
   2   6   7      113.61      100.89      4.67 o
   3   6   7      141.15      135.62      5.30 o
   4   6   7       38.95       40.87      4.29 o
   5   6   7        0.19        0.24      4.38 o
   6   6   7        2.37        2.75      3.21 o
   7   6   7       15.95       18.22      6.33 o
  -7   7   7        0.82        0.15      2.42 o
  -6   7   7        0.76       -0.08      0.37 o
  -5   7   7       37.35       36.34      2.50 o
  -4   7   7        2.40        3.66      2.42 o
  -3   7   7       31.32       27.75      1.92 o
  -2   7   7        0.11       -0.58      1.39 o
  -1   7   7       50.80       46.57      2.48 o
   0   7   7       13.72       11.09      2.46 o
   1   7   7       17.00       12.65      3.20 o
   2   7   7      185.18      173.99      6.17 o
   3   7   7       22.81       26.78      3.83 o
   4   7   7        5.11        6.69      4.36 o
   5   7   7        4.64        5.07      4.73 o
   6   7   7        8.44       12.17      4.44 o
  -7   8   7        1.37        0.23      2.39 o
  -6   8   7       32.62       36.50      4.62 o
  -5   8   7        8.86        9.56      3.65 o
  -4   8   7        0.60        0.46      2.50 o
  -3   8   7        5.72        2.99      2.29 o
  -2   8   7       74.39       69.43      2.97 o
  -1   8   7       19.13       18.12      2.83 o
   0   8   7        6.58        5.86      2.77 o
   1   8   7       16.09       15.79      4.51 o
   2   8   7       73.28       58.46      4.60 o
   3   8   7       12.06       10.68      5.08 o
   4   8   7       12.08       11.56      5.68 o
   5   8   7        0.05        0.09      0.98 o
  -6   9   7        9.16        9.95      5.36 o
  -5   9   7        4.60        0.77     55.35 o
  -4   9   7        0.66        2.97      3.34 o
  -3   9   7       34.38       38.74      3.63 o
  -2   9   7       38.89       43.50      3.55 o
  -1   9   7       17.43       16.06      3.56 o
   0   9   7        0.08       -0.44      1.10 o
   1   9   7       18.41       15.19      4.51 o
   2   9   7       17.59       18.15      5.70 o
   3   9   7        8.65        6.12      5.47 o
   4   9   7        1.86        1.70      5.71 o
  -4  10   7        0.39       -0.62    108.11 o
  -3  10   7       14.34       13.91      4.59 o
  -2  10   7        4.07        0.86      4.42 o
  -1  10   7        2.96        3.53      4.99 o
   0  10   7        9.69        8.48      5.74 o
   1  10   7       39.30       40.67      5.79 o
   2  10   7       23.33       19.71      5.93 o
  -2 -11   8        3.97        3.50      5.38 o
  -1 -11   8        0.28        0.26      1.49 o
   0 -11   8        0.14        0.96      2.34 o
   1 -11   8        1.53       -0.30      0.96 o
   2 -11   8        1.03        4.20      3.78 o
   3 -11   8        2.54        4.12      4.55 o
  -4 -10   8        3.20        1.78      9.18 o
  -3 -10   8        5.08        6.06      7.12 o
  -2 -10   8       34.38       34.08      3.86 o
  -1 -10   8        1.00        0.65      2.77 o
   0 -10   8        9.12       11.78      3.19 o
   1 -10   8       27.53       25.21      3.98 o
   2 -10   8        0.04       -0.07      0.38 o
   3 -10   8       15.91       18.09      3.91 o
   4 -10   8        7.87        5.45      4.98 o
  -5  -9   8        4.87        7.51      4.89 o
  -4  -9   8        6.96        4.86      3.98 o
  -3  -9   8        0.16        1.06      3.40 o
  -2  -9   8        2.56        1.95      3.97 o
  -1  -9   8        2.37        1.62      3.03 o
   0  -9   8        5.92        7.04      2.81 o
   1  -9   8        4.26        0.54      1.05 o
   2  -9   8       32.88       34.25      3.19 o
   3  -9   8       30.07       24.68      3.57 o
   4  -9   8       23.58       18.75      3.70 o
   6  -9   8        6.36        4.67      3.45 o
  -6  -8   8       15.26       19.28      4.08 o
  -5  -8   8        9.16       12.93      3.39 o
  -4  -8   8        9.82        8.91      3.20 o
  -3  -8   8       31.73       31.72      2.83 o
  -2  -8   8       10.86        9.39      1.98 o
  -1  -8   8        7.15        8.76      2.20 o
   0  -8   8       33.96       27.23      2.23 o
   1  -8   8        8.27        8.50      2.16 o
   2  -8   8       35.58       39.22      2.96 o
   3  -8   8       16.77       12.43      4.77 o
   4  -8   8       19.48       13.23      3.24 o
   5  -8   8       35.09       35.93      2.84 o
   6  -8   8       18.28       19.35      3.18 o
  -7  -7   8       32.42       36.93      4.04 o
  -6  -7   8       32.74       40.95      3.67 o
  -5  -7   8        0.08        0.49      1.08 o
  -4  -7   8        3.42        1.55      2.81 o
  -3  -7   8        4.70        6.67      2.41 o
  -2  -7   8        7.75        4.85      2.07 o
  -1  -7   8        0.00       -0.72      1.25 o
   0  -7   8        5.58        2.18      2.00 o
   1  -7   8        8.96        9.04      2.08 o
   2  -7   8       24.24       21.19      2.49 o
   3  -7   8       19.27       18.68      2.55 o
   4  -7   8       40.11       33.19      3.51 o
   5  -7   8       16.63       15.57      2.41 o
   6  -7   8        2.65        3.08      2.63 o
   7  -7   8       15.51       16.90      4.32 o
  -7  -6   8       23.18       19.06      3.77 o
  -6  -6   8       15.04       17.02      3.28 o
  -5  -6   8        3.20        2.65      2.42 o
  -4  -6   8       22.20       21.33      2.31 o
  -3  -6   8        5.95        7.55      2.25 o
  -2  -6   8        0.62        0.00      0.35 o
  -1  -6   8       10.26        8.45      1.47 o
   0  -6   8       13.91       18.20      1.38 o
   1  -6   8      178.62      166.46      2.52 o
   2  -6   8       32.57       30.24      2.11 o
   3  -6   8        8.62        9.26      2.26 o
   4  -6   8       35.81       33.77      1.86 o
   5  -6   8        5.15        8.03      2.04 o
   6  -6   8        0.60        0.51      1.73 o
   7  -6   8        4.97        5.89      4.55 o
   8  -6   8        7.36        6.61      6.34 o
  -8  -5   8        7.86        6.76      5.62 o
  -7  -5   8       18.12       17.57      3.69 o
  -6  -5   8        0.27        0.26      2.47 o
  -5  -5   8       40.95       37.15      2.46 o
  -4  -5   8       49.74       48.46      1.88 o
  -3  -5   8      145.21      139.34      2.45 o
  -2  -5   8      309.14      300.74      6.64 o
  -1  -5   8        0.11       -0.08      0.22 o
   0  -5   8      168.73      185.85      3.01 o
   1  -5   8       16.50       11.44      1.43 o
   2  -5   8        3.96        4.20      1.25 o
   3  -5   8       32.37       23.39      2.13 o
   4  -5   8       79.98       70.53      2.04 o
   5  -5   8       20.71       19.71      3.41 o
   6  -5   8       15.74       15.82      2.89 o
   7  -5   8       16.62       15.15      3.55 o
   8  -5   8        4.34        5.13      4.01 o
  -8  -4   8       25.03       24.80      5.11 o
  -7  -4   8       14.71       11.32      3.43 o
  -6  -4   8        1.40        1.99      4.24 o
  -5  -4   8       26.51       21.49      7.22 o
  -4  -4   8        5.06        4.34      1.62 o
  -3  -4   8       47.62       51.47      1.86 o
  -2  -4   8      493.37      489.19      5.23 o
  -1  -4   8       37.49       31.22      1.54 o
   0  -4   8       85.50       89.03      2.07 o
   1  -4   8       61.28       65.66      2.47 o
   2  -4   8       86.16       89.94      1.63 o
   3  -4   8      299.00      303.83      4.86 o
   4  -4   8       13.19       12.47      1.29 o
   5  -4   8        8.73        7.90      1.51 o
   6  -4   8        2.94        2.47      2.53 o
   7  -4   8        0.75        0.35      0.89 o
   8  -4   8       15.57       13.63      3.42 o
  -9  -3   8       11.12       11.93      6.16 o
  -8  -3   8       31.28       42.77      3.07 o
  -7  -3   8       11.09       10.87      3.18 o
  -6  -3   8        8.29        9.20      5.32 o
  -5  -3   8        0.32        1.30      2.28 o
  -4  -3   8        7.40        6.81      1.64 o
  -3  -3   8        0.54       -0.08      1.14 o
  -2  -3   8       46.75       45.86      2.18 o
  -1  -3   8      105.90      106.88      2.50 o
   0  -3   8        6.02        6.42      1.55 o
   1  -3   8      296.14      370.14     10.81 o
   2  -3   8       14.20       14.83      1.68 o
   3  -3   8      574.69      561.93     13.33 o
   4  -3   8       26.67       24.86      1.23 o
   5  -3   8        4.36        3.88      1.40 o
   6  -3   8        1.88        2.20      1.43 o
   7  -3   8       19.63       18.94      2.31 o
   8  -3   8        6.34        5.53      3.89 o
  -9  -2   8        9.75        7.78      3.82 o
  -8  -2   8       36.62       40.75      4.50 o
  -7  -2   8       59.44       65.76      3.70 o
  -6  -2   8       57.75       49.38      5.10 o
  -5  -2   8       56.81       46.78      9.25 o
  -4  -2   8        9.85       11.99      1.49 o
  -3  -2   8        1.52        2.49      1.08 o
  -2  -2   8      273.87      298.92      6.07 o
  -1  -2   8      282.01      287.64      5.94 o
   0  -2   8       21.33       22.02      1.29 o
   1  -2   8        0.10        1.67      1.00 o
   2  -2   8      361.69      353.10      3.57 o
   3  -2   8       37.12       36.86      1.54 o
   4  -2   8        1.19        0.52      0.59 o
   5  -2   8      171.92      167.78      2.58 o
   6  -2   8       18.01       13.26      1.79 o
   7  -2   8       20.28       23.42      2.82 o
   8  -2   8       11.74       11.62      3.19 o
  -9  -1   8        6.98        8.67      5.35 o
  -8  -1   8        3.42        1.93      5.35 o
  -7  -1   8       35.80       34.22      3.44 o
  -6  -1   8       47.78       54.85      4.85 o
  -5  -1   8       26.73       26.89      7.60 o
  -4  -1   8      165.72      172.52      4.77 o
  -3  -1   8      114.27      113.24      1.89 o
  -2  -1   8      419.81      453.59     14.54 o
  -1  -1   8       29.16       30.04      0.95 o
   0  -1   8      510.00      536.42      4.78 o
   1  -1   8        2.26        5.16      1.07 o
   2  -1   8      373.19      398.64      3.29 o
   3  -1   8       18.07       14.17      1.64 o
   4  -1   8        9.41        9.00      1.37 o
   5  -1   8       10.76        7.73      2.00 o
   6  -1   8        0.11       -0.08      0.59 o
   7  -1   8        1.42        2.03      2.01 o
   8  -1   8       28.59       33.97      3.35 o
  -9   0   8        1.49        2.74      5.44 o
  -8   0   8       13.10       15.80      3.87 o
  -7   0   8       23.37       19.08      3.42 o
  -6   0   8       17.61       10.15      2.83 o
  -5   0   8       24.74       13.69      3.11 o
  -4   0   8      110.95      130.84      4.25 o
  -3   0   8      206.93      225.87      5.22 o
  -2   0   8       41.82       42.49      1.47 o
  -1   0   8      103.75       82.95      1.69 o
   0   0   8      597.64      652.59      5.02 o
   1   0   8      646.04      634.53      9.96 o
   2   0   8      768.12      779.94      7.83 o
   3   0   8       37.28       40.12      1.83 o
   4   0   8      135.45      137.13      2.71 o
   5   0   8       17.51       11.47      2.87 o
   6   0   8       70.90       81.46      2.15 o
   7   0   8        1.06        1.32      1.81 o
   8   0   8       11.87       14.57      3.64 o
  -9   1   8        0.06       -0.37      1.68 o
  -8   1   8        1.59        1.48      2.75 o
  -7   1   8       18.40       17.83      2.63 o
  -6   1   8       20.18       18.37      2.71 o
  -5   1   8       27.79       19.51      1.72 o
  -4   1   8       20.34       21.04      2.59 o
  -2   1   8        0.79        2.28      1.02 o
  -1   1   8       32.41       31.56      1.28 o
   0   1   8      329.93      321.84      3.70 o
   1   1   8      288.56      308.04      4.01 o
   2   1   8       70.48       77.36      1.68 o
   3   1   8      609.61      601.92      6.04 o
   4   1   8       30.89       26.57      1.52 o
   5   1   8        2.79        2.13      2.43 o
   6   1   8        1.23        1.63      1.82 o
   7   1   8        4.27        2.60      3.06 o
   8   1   8       31.58       37.29      5.02 o
  -9   2   8        3.76        3.82      4.92 o
  -8   2   8        4.55        5.13      3.35 o
  -7   2   8       39.64       33.66      2.60 o
  -6   2   8        0.04        1.68      4.03 o
  -5   2   8       49.75       52.27      2.26 o
  -4   2   8       53.69       47.66      2.05 o
  -3   2   8        0.39       -0.72      2.93 o
  -2   2   8        0.00        1.60      1.77 o
  -1   2   8      420.54      418.64      4.52 o
   0   2   8      363.60      326.85      4.21 o
   1   2   8      222.30      188.58      3.09 o
   2   2   8      150.79      156.06      3.14 o
   3   2   8     1229.93     1252.09      9.06 o
   4   2   8       54.93       49.39      1.68 o
   5   2   8       25.26       22.14      2.35 o
   6   2   8       14.04       12.37      2.59 o
   7   2   8        4.01        3.41      3.22 o
   8   2   8       76.81       85.85      3.90 o
  -9   3   8        7.99        8.39      6.54 o
  -8   3   8       18.53       21.07      3.35 o
  -7   3   8        0.34        3.52      2.79 o
  -6   3   8       33.39       23.51      2.40 o
  -5   3   8      153.49      146.44      5.41 o
  -4   3   8       59.65       57.06      2.29 o
  -3   3   8       60.17       68.48      4.41 o
  -2   3   8      140.09      128.28      4.63 o
  -1   3   8       49.72       38.59      2.79 o
   0   3   8      134.20      137.55      2.47 o
   1   3   8       24.92       26.71      1.87 o
   2   3   8       15.08       10.39      1.47 o
   3   3   8      401.92      416.78     11.14 o
   4   3   8        7.70        5.46      1.58 o
   5   3   8        2.46        2.63      2.53 o
   6   3   8       66.42       61.35      3.15 o
   7   3   8        9.89       10.75      3.41 o
   8   3   8        3.94        3.69      4.69 o
  -9   4   8        0.03        0.69      4.18 o
  -8   4   8        8.27        4.46      3.54 o
  -7   4   8       11.69       11.28      3.37 o
  -6   4   8        1.42        2.29      2.47 o
  -5   4   8       40.78       42.02      2.36 o
  -4   4   8       25.26       21.89      2.23 o
  -3   4   8      534.99      542.75     13.19 o
  -2   4   8      947.89      927.79     11.21 o
  -1   4   8       87.93       86.26      2.08 o
   0   4   8      189.73      182.47      2.91 o
   1   4   8        2.04        2.78      1.27 o
   2   4   8       86.72       80.78      5.28 o
   3   4   8        0.26        0.49      1.08 o
   4   4   8        3.39        2.33      2.52 o
   5   4   8        7.72        7.34      2.96 o
   6   4   8       25.80       28.36      2.84 o
   7   4   8       57.47       67.45      4.74 o
  -8   5   8        0.76       -0.06      3.42 o
  -7   5   8       33.35       31.32      3.58 o
  -6   5   8       40.68       34.80      2.95 o
  -5   5   8        1.25        1.19      4.20 o
  -4   5   8       66.30       62.00      2.25 o
  -3   5   8       13.77       15.07      1.96 o
  -2   5   8      839.52      837.24      8.63 o
  -1   5   8      187.64      196.34      2.84 o
   0   5   8        6.23        4.79      1.48 o
   1   5   8      110.91       95.41      3.12 o
   2   5   8      256.95      258.52     14.37 o
   3   5   8       10.84       13.19      3.05 o
   4   5   8        0.92       -0.17      1.55 o
   5   5   8       18.37       13.55      3.90 o
   6   5   8       11.33       15.56      3.35 o
   7   5   8       14.88       11.11      5.72 o
  -8   6   8        3.92        3.76      4.00 o
  -7   6   8       13.85       14.38      3.75 o
  -6   6   8       23.09       21.53      3.22 o
  -5   6   8       36.95       31.95      2.91 o
  -4   6   8       31.56       36.11      2.49 o
  -3   6   8       22.83       19.78      2.35 o
  -2   6   8        4.33        2.45      1.76 o
  -1   6   8       23.12       20.95      1.59 o
   0   6   8        0.06        0.25      1.17 o
   1   6   8       69.68       41.37      9.52 o
   2   6   8        4.40        8.56      3.74 o
   3   6   8        0.54        1.06      3.39 o
   4   6   8       10.06        6.15      4.68 o
   5   6   8       24.09       27.43      6.24 o
   6   6   8       33.68       46.66      4.01 o
  -7   7   8       18.85       17.31      3.87 o
  -6   7   8        0.22        0.49      1.46 o
  -5   7   8       15.70       13.92      2.63 o
  -4   7   8        0.40        0.76      4.51 o
  -3   7   8      105.06      107.44      4.00 o
  -2   7   8       28.35       29.15      2.04 o
  -1   7   8        0.67        0.29      1.98 o
   0   7   8        3.22        4.64      2.73 o
   1   7   8       81.99       75.71      2.77 o
   2   7   8       10.37       13.43      3.76 o
   3   7   8       38.11       39.99      4.01 o
   4   7   8       50.98       46.05      5.15 o
   5   7   8       43.32       41.08      5.50 o
  -6   8   8        5.69        4.03      5.19 o
  -5   8   8       10.12        8.84      4.10 o
  -4   8   8       36.01       36.99      3.76 o
  -3   8   8       20.51       19.03      3.43 o
  -2   8   8       19.41       19.17      3.04 o
  -1   8   8        8.89        8.39      2.97 o
   0   8   8        8.54        8.79      3.32 o
   1   8   8        0.51        1.41      3.59 o
   2   8   8        4.88        5.62      4.69 o
   3   8   8        9.65       10.82      5.80 o
   4   8   8        0.75        0.42      5.41 o
   5   8   8        5.31        9.73      6.05 o
  -5   9   8        0.20       -1.21      4.52 o
  -4   9   8       30.57       27.52      5.90 o
  -3   9   8       21.27       23.57      3.74 o
  -2   9   8        4.85        6.14      3.69 o
  -1   9   8        0.07       -0.07      3.13 o
   0   9   8       29.42       27.49      5.57 o
   1   9   8        0.46        2.06      4.38 o
   2   9   8        1.52        1.96      4.63 o
   3   9   8       36.05       41.54      6.16 o
  -3  10   8        2.35       -0.09      0.36 o
  -2  10   8       42.35       43.77      4.48 o
  -1  10   8        0.09       -1.06      5.11 o
   0  10   8       10.05       10.52      6.49 o
   1  10   8        0.00        0.16      0.78 o
  -1 -11   9        0.00       -1.28      4.30 o
   0 -11   9        1.86        0.24      1.31 o
   1 -11   9        0.44        0.05      4.46 o
   2 -11   9       10.44       13.35      4.67 o
  -3 -10   9       12.50       18.50      4.85 o
  -2 -10   9        1.74        0.24      0.79 o
  -1 -10   9        0.66        0.59      2.68 o
   0 -10   9        0.85        2.11      4.94 o
   1 -10   9       11.24       15.64      4.21 o
   2 -10   9       16.10       19.51      4.34 o
   3 -10   9       10.68        6.17      6.14 o
   4 -10   9        0.03        0.11      1.65 o
  -5  -9   9        0.54        0.63      2.22 o
  -4  -9   9        1.57       -0.12      2.57 o
  -3  -9   9        2.69        1.19      2.35 o
  -2  -9   9        0.02       -0.12      1.37 o
  -1  -9   9        1.42        1.60      2.16 o
   0  -9   9       25.95       28.95      2.97 o
   1  -9   9       32.87       33.00      3.33 o
   2  -9   9        0.08        0.82      1.52 o
   3  -9   9        6.87        6.12      4.13 o
   4  -9   9        2.16       -0.10      1.97 o
   5  -9   9       12.04        8.17      4.44 o
  -6  -8   9        0.25        0.40      0.92 o
  -5  -8   9        0.02        1.48      2.70 o
  -4  -8   9       15.47       15.40      2.74 o
  -3  -8   9        8.21       11.02      2.53 o
  -2  -8   9        0.57        0.60      1.76 o
  -1  -8   9       15.99       15.59      2.52 o
   0  -8   9      117.58      115.27      2.97 o
   1  -8   9       25.62       30.82      3.06 o
   2  -8   9        3.02        4.24      2.91 o
   3  -8   9        8.66        7.14      3.41 o
   4  -8   9        0.27       -1.49      2.96 o
   5  -8   9        2.89        5.08      3.54 o
   6  -8   9        0.97        2.94      4.63 o
  -7  -7   9        2.90        3.34      5.28 o
  -6  -7   9       15.94       18.00      3.81 o
  -5  -7   9        8.06       12.36      3.25 o
  -4  -7   9       17.97       22.50      2.35 o
  -3  -7   9       30.32       19.68      2.73 o
  -2  -7   9        0.43        0.00      0.53 o
  -1  -7   9        4.37        6.67      1.92 o
   0  -7   9       17.13       12.94      1.96 o
   1  -7   9        1.72        1.11      1.64 o
   2  -7   9        0.01       -0.03      1.71 o
   3  -7   9       57.14       65.10      3.01 o
   4  -7   9        6.76        6.09      3.12 o
   5  -7   9        0.01       -0.13      0.65 o
   6  -7   9        0.28       -0.84      4.19 o
   7  -7   9        2.25        3.93      3.24 o
  -7  -6   9        3.15        5.97      5.82 o
  -6  -6   9       13.72       15.54      4.80 o
  -5  -6   9       16.68       12.11      3.23 o
  -4  -6   9       43.51       39.11      2.76 o
  -3  -6   9       36.11       26.82      2.10 o
  -2  -6   9       20.90       23.34      1.90 o
  -1  -6   9      136.42      142.69      2.56 o
   0  -6   9      184.21      189.16      2.81 o
   1  -6   9      103.67       90.78      2.08 o
   2  -6   9        0.08        0.64      2.28 o
   3  -6   9       97.31       93.23      3.30 o
   4  -6   9        5.80        2.92      2.79 o
   5  -6   9        0.60       -1.40      3.20 o
   6  -6   9        9.96        9.94      3.27 o
   7  -6   9        0.72        2.20      2.81 o
  -8  -5   9        0.02        0.26      1.04 o
  -7  -5   9        5.87        5.07      4.68 o
  -6  -5   9        1.66        1.42      4.09 o
  -5  -5   9       12.44       15.23      2.71 o
  -4  -5   9        4.03        4.35      2.10 o
  -3  -5   9       75.57       81.03      2.41 o
  -2  -5   9      360.21      355.22      5.08 o
  -1  -5   9       41.77       35.69      1.91 o
   0  -5   9       37.92       35.48      1.62 o
   1  -5   9        5.37        4.16      1.80 o
   2  -5   9       89.72       84.14      2.04 o
   3  -5   9       37.46       35.66      1.91 o
   4  -5   9       33.20       28.01      1.93 o
   5  -5   9        1.56        1.23      1.75 o
   6  -5   9        2.57        5.90      2.79 o
   7  -5   9        4.86        5.16      3.71 o
   8  -5   9        0.10        0.69      2.81 o
  -8  -4   9       10.20       11.89      5.34 o
  -7  -4   9        7.01        8.38      3.61 o
  -6  -4   9        6.74        7.95      5.04 o
  -5  -4   9        1.01       -0.27      3.47 o
  -4  -4   9       13.21        8.44      1.86 o
  -3  -4   9       57.26       55.55      3.54 o
  -2  -4   9      391.25      390.27      4.95 o
  -1  -4   9       13.96       17.15      2.07 o
   0  -4   9       26.67       28.84      2.18 o
   1  -4   9       27.59       31.29      1.96 o
   2  -4   9      120.84      113.62      2.39 o
   3  -4   9        5.64        5.71      1.60 o
   4  -4   9       32.69       27.84      1.47 o
   5  -4   9       38.48       37.62      3.80 o
   6  -4   9        6.08        7.09      2.23 o
   7  -4   9       77.95       82.18      3.65 o
   8  -4   9        0.03       -1.15      5.05 o
  -8  -3   9       36.74       41.17      3.89 o
  -7  -3   9       11.07       12.26      4.98 o
  -6  -3   9       29.38       35.79      5.37 o
  -5  -3   9       37.89       18.73      3.02 o
  -4  -3   9        3.79        5.94      1.86 o
  -3  -3   9      154.48      175.52      2.78 o
  -2  -3   9      117.54      114.30      3.57 o
  -1  -3   9        2.31        1.79      3.74 o
   0  -3   9        4.00        2.40      3.45 o
   1  -3   9       77.42       78.80      2.32 o
   2  -3   9       46.19       37.27      1.50 o
   3  -3   9      171.57      169.60      3.14 o
   4  -3   9      129.35      127.93      2.82 o
   5  -3   9       63.15       54.05      2.33 o
   6  -3   9        0.04        1.06      2.00 o
   7  -3   9        0.56        1.25      1.37 o
   8  -3   9       16.78       15.82      4.26 o
  -9  -2   9        0.78       -0.80      4.38 o
  -8  -2   9       12.34       20.92      4.77 o
  -7  -2   9        7.04        5.74      3.83 o
  -6  -2   9       19.94       20.93      4.87 o
  -5  -2   9       67.51       57.59     13.78 o
  -4  -2   9        0.05       -0.06      0.16 o
  -3  -2   9      279.44      305.44      5.62 o
  -2  -2   9      139.97      136.57      1.74 o
  -1  -2   9        5.66        5.25      1.13 o
   0  -2   9       44.96       36.43      1.53 o
   1  -2   9      152.62      143.45      3.47 o
   2  -2   9        0.21       -0.37      1.02 o
   3  -2   9      212.30      209.87      3.23 o
   4  -2   9       72.14       76.65      1.68 o
   5  -2   9        1.64        3.04      2.02 o
   6  -2   9       21.66       29.48      4.44 o
   7  -2   9       18.67       19.79      2.89 o
   8  -2   9       24.23       26.28      3.51 o
  -9  -1   9        3.62        2.36      4.38 o
  -8  -1   9        8.34        8.93      5.58 o
  -7  -1   9       18.40       12.06      3.83 o
  -6  -1   9       12.10        6.01      2.83 o
  -5  -1   9      258.94      213.09     24.60 o
  -4  -1   9      360.13      389.73      7.30 o
  -3  -1   9      253.55      261.55      4.72 o
  -2  -1   9       20.46       23.04      1.50 o
  -1  -1   9      281.89      310.01      6.24 o
   0  -1   9      121.77      117.85      1.68 o
   1  -1   9      121.38      134.20      2.43 o
   2  -1   9      164.98      160.41      2.79 o
   3  -1   9      178.88      171.46      3.90 o
   4  -1   9       46.30       40.48      2.59 o
   5  -1   9       15.60       15.48      2.98 o
   6  -1   9       10.21       10.89      2.29 o
   7  -1   9       18.10       15.51      3.04 o
   8  -1   9       28.04       35.99      3.66 o
  -9   0   9        1.64        1.82      4.51 o
  -8   0   9        0.98        0.31      3.13 o
  -7   0   9        0.79       -0.36      0.92 o
  -6   0   9       72.72       70.21      3.27 o
  -5   0   9        0.22        0.07      0.17 o
  -4   0   9       59.31       62.98      3.62 o
  -3   0   9       34.18       27.98      1.44 o
  -2   0   9        0.12        0.39      1.11 o
  -1   0   9      122.64      114.68      4.81 o
   0   0   9      199.58      204.75      3.12 o
   1   0   9       17.39       16.07      1.56 o
   2   0   9      219.66      210.63      3.17 o
   3   0   9      174.35      190.94      3.28 o
   4   0   9       71.75       66.43      1.92 o
   5   0   9       92.91       91.22      3.57 o
   6   0   9       14.85       14.34      2.39 o
   7   0   9       15.84       16.86      3.95 o
   8   0   9       30.91       34.85      5.22 o
  -9   1   9        0.41       -1.67      3.68 o
  -8   1   9        0.49       -0.36      3.46 o
  -7   1   9        0.02       -0.87      2.42 o
  -6   1   9      110.75      100.43      4.71 o
  -5   1   9        8.19        9.26      1.92 o
  -4   1   9       63.74       54.60      2.44 o
  -2   1   9      225.29      251.73      2.64 o
  -1   1   9       83.88       72.69      1.85 o
   0   1   9      262.97      290.58      3.76 o
   1   1   9      180.86      214.03      3.51 o
   2   1   9      668.95      680.35      9.60 o
   3   1   9     1147.15     1148.49      7.45 o
   4   1   9       54.37       50.83      2.12 o
   5   1   9       28.16       24.29      3.02 o
   6   1   9       55.29       47.03      2.48 o
   7   1   9       30.53       32.17      4.47 o
   8   1   9        8.61        5.65      5.46 o
  -9   2   9        2.78        4.48      5.34 o
  -8   2   9        0.28        0.59      2.92 o
  -7   2   9       17.25       17.49      2.84 o
  -6   2   9       44.25       35.52      3.59 o
  -5   2   9       35.75       31.64      2.18 o
  -4   2   9      108.47       94.32      4.18 o
  -3   2   9        0.36        0.02      0.11 o
  -2   2   9      248.18      245.36      5.91 o
  -1   2   9       25.86       36.92      1.82 o
   0   2   9       29.72       30.71      1.75 o
   1   2   9       86.89       70.90      1.70 o
   2   2   9       11.28       12.50      1.40 o
   3   2   9       48.57       54.47      2.11 o
   4   2   9       12.65        9.34      1.58 o
   5   2   9       28.50       26.21      2.79 o
   6   2   9       55.97       64.15      3.72 o
   7   2   9       17.12       17.85      3.38 o
   8   2   9        6.13        3.78      5.26 o
  -9   3   9        0.75       -0.40      6.54 o
  -8   3   9        1.08        1.29      3.83 o
  -7   3   9       73.24       79.64      2.91 o
  -6   3   9        3.63        2.01      2.79 o
  -5   3   9        1.95        1.14      2.90 o
  -4   3   9      104.64      106.03      2.99 o
  -3   3   9       86.13       88.36      2.85 o
  -2   3   9      257.53      253.58      3.97 o
  -1   3   9        5.17        6.71      3.00 o
   0   3   9       72.72       73.54      2.34 o
   1   3   9       54.26       50.43      1.87 o
   2   3   9      224.01      224.67      5.30 o
   3   3   9        0.47        0.42      1.08 o
   4   3   9        1.40        0.05      1.12 o
   5   3   9       72.64       66.96      2.99 o
   6   3   9       70.77       72.76      4.01 o
   7   3   9        0.54        0.99      2.60 o
  -8   4   9       27.44       33.22      3.82 o
  -7   4   9       30.15       30.23      3.52 o
  -6   4   9        0.70       -0.04      1.10 o
  -5   4   9       11.64        7.54      2.11 o
  -4   4   9       37.01       37.48      3.63 o
  -3   4   9      177.46      186.38      3.78 o
  -2   4   9      126.68      120.39      3.07 o
  -1   4   9       16.59       18.83      1.65 o
   0   4   9      217.19      199.93      3.70 o
   1   4   9       68.56       70.72      5.75 o
   2   4   9       89.27       97.79      2.52 o
   3   4   9        5.43        3.94      1.83 o
   4   4   9        8.88        7.33      2.28 o
   5   4   9       11.50       17.22      2.57 o
   6   4   9       36.04       38.18      4.07 o
   7   4   9       11.52       11.52      5.62 o
  -8   5   9       22.07       22.20      4.40 o
  -7   5   9        0.51        0.71      1.61 o
  -6   5   9        2.56        1.77      5.32 o
  -5   5   9        1.07        0.52      1.26 o
  -4   5   9        0.03       -0.37      1.19 o
  -3   5   9       59.93       60.11      2.45 o
  -2   5   9       24.15       24.26      2.19 o
  -1   5   9       17.64       18.73      1.63 o
   0   5   9       64.65       64.40      2.85 o
   1   5   9      169.42      144.79      5.79 o
   2   5   9        5.42        4.22      2.57 o
   3   5   9        9.98        9.77      2.72 o
   4   5   9       43.57       36.67      3.50 o
   5   5   9       23.12       26.27      3.95 o
   6   5   9        5.72        5.08      4.57 o
  -7   6   9        0.32        3.49      4.05 o
  -6   6   9        5.20        2.54      4.59 o
  -5   6   9        4.87        5.55      3.07 o
  -4   6   9       18.66        4.56      7.47 o
  -3   6   9        9.29        3.50      2.58 o
  -2   6   9      117.14      119.91      2.92 o
  -1   6   9      119.67      107.92      5.34 o
   0   6   9        2.81        3.35      1.97 o
   1   6   9       89.93       63.16     15.92 o
   2   6   9        6.15        4.30      4.13 o
   3   6   9       66.52       66.79      4.31 o
   4   6   9       29.75       29.31      4.49 o
   5   6   9       58.01       68.35      4.76 o
   6   6   9        9.08       10.20      4.90 o
  -7   7   9        0.46       -0.67      1.93 o
  -6   7   9        0.08        6.08      5.27 o
  -5   7   9        1.61       -0.44      2.26 o
  -4   7   9       30.35       30.27      2.54 o
  -3   7   9        5.35        5.39      2.46 o
  -2   7   9        0.97        0.68      1.48 o
  -1   7   9        4.97        4.81      2.69 o
   0   7   9        1.71        4.38      3.09 o
   1   7   9        1.59       -0.92      2.30 o
   2   7   9        2.96        4.37      3.73 o
   3   7   9       33.17       40.16      4.55 o
   4   7   9        0.05        1.00      4.42 o
   5   7   9       10.50       13.03      5.34 o
  -6   8   9        0.57        0.73      3.08 o
  -5   8   9        3.15        3.14      5.58 o
  -4   8   9        6.86        5.37      3.96 o
  -3   8   9       12.11       11.83      4.52 o
  -2   8   9       42.29       40.59      3.36 o
  -1   8   9        0.54        1.72      3.00 o
   0   8   9       13.40       11.23      3.24 o
   1   8   9       12.07        8.93      6.24 o
   2   8   9       20.85       21.69      5.20 o
   3   8   9       15.17       13.23      4.98 o
   4   8   9        0.16        0.00      0.04 o
  -5   9   9        0.07       -0.01      1.87 o
  -4   9   9        2.47        4.92      7.96 o
  -3   9   9       12.31       11.38      6.05 o
  -2   9   9       28.83       29.78      3.72 o
  -1   9   9        0.85        0.01      0.64 o
   0   9   9       12.92       10.54      5.60 o
   1   9   9        0.54        1.65      8.33 o
   2   9   9        6.25        6.62      5.79 o
   3   9   9       13.34       17.66      6.92 o
  -2  10   9        1.58       -0.23      5.46 o
  -1  10   9        2.96        4.46      6.56 o
   0  10   9        4.71        5.36      7.01 o
  -3 -10  10        0.26        0.71     16.74 o
  -2 -10  10        0.34        0.50      3.66 o
  -1 -10  10       22.89       24.86      3.59 o
   0 -10  10        8.35        8.68      4.38 o
   1 -10  10        2.55        6.17      4.59 o
   2 -10  10        0.83        2.47      3.29 o
   3 -10  10        0.69       -0.55      1.34 o
  -4  -9  10        4.47        4.16      5.51 o
  -3  -9  10        0.84        0.01      0.89 o
  -2  -9  10        0.08        1.59      7.14 o
  -1  -9  10        7.95        7.57      3.07 o
   0  -9  10        3.46        1.82      2.17 o
   1  -9  10        8.70        8.58      3.53 o
   2  -9  10       53.67       47.92      3.74 o
   3  -9  10        1.33        3.14      5.50 o
   4  -9  10       13.80       11.52      6.22 o
  -5  -8  10       10.41        9.77      4.94 o
  -4  -8  10        6.57       10.45      3.94 o
  -3  -8  10        1.72        0.03      0.56 o
  -2  -8  10        8.59        6.93      3.47 o
  -1  -8  10       22.21       26.81      2.69 o
   0  -8  10        0.31        0.25      0.76 o
   1  -8  10       28.59       22.34      2.81 o
   2  -8  10       62.88       69.43      3.47 o
   3  -8  10        1.08        0.13      2.31 o
   4  -8  10       19.46       13.50      5.23 o
   5  -8  10        3.14        1.50      3.01 o
   6  -8  10        3.93        7.71      4.70 o
  -6  -7  10       23.34       32.14      5.60 o
  -5  -7  10       13.45       20.28      4.75 o
  -4  -7  10        0.31        1.10      1.55 o
  -3  -7  10       77.98       81.21      3.11 o
  -2  -7  10        3.51        3.14      2.10 o
  -1  -7  10        2.24        1.11      1.47 o
   0  -7  10        5.14        4.66      2.25 o
   1  -7  10        2.80        0.70      1.79 o
   2  -7  10       30.82       31.43      2.57 o
   3  -7  10        4.80        3.27      3.49 o
   4  -7  10       18.05       13.21      2.90 o
   5  -7  10        0.04        0.43      1.39 o
   6  -7  10        0.82        0.87     13.62 o
  -7  -6  10        4.04        1.57     10.54 o
  -6  -6  10        5.88        4.26      6.10 o
  -5  -6  10        2.26        2.72      3.20 o
  -4  -6  10        7.01        4.56      2.48 o
  -3  -6  10      140.20      138.07      3.15 o
  -2  -6  10        0.05        0.68      0.78 o
  -1  -6  10        2.91        3.04      1.81 o
   0  -6  10       34.57       39.91      2.13 o
   1  -6  10       16.34       18.37      1.81 o
   2  -6  10      128.52      111.26      2.86 o
   3  -6  10       16.00       12.41      2.11 o
   4  -6  10       12.17       11.32      2.51 o
   5  -6  10       13.27       13.37      3.16 o
   6  -6  10        2.51        2.44      9.86 o
   7  -6  10        1.45        2.95      5.42 o
  -7  -5  10        0.32        2.95      3.82 o
  -6  -5  10        4.01        8.45      4.29 o
  -5  -5  10        3.26        6.52      3.35 o
  -4  -5  10        7.94        5.69      2.32 o
  -3  -5  10      155.00      144.32      3.58 o
  -2  -5  10        7.29        6.07      2.04 o
  -1  -5  10       86.50       85.78      3.44 o
   0  -5  10      304.63      314.41      5.15 o
   1  -5  10       24.67       25.98      1.92 o
   2  -5  10       46.74       43.24      1.93 o
   3  -5  10      115.80      102.96      2.61 o
   4  -5  10       13.42       13.04      2.26 o
   5  -5  10        8.64        8.07      3.11 o
   6  -5  10       28.22       29.55      4.92 o
   7  -5  10        0.03        1.24      5.72 o
  -8  -4  10       41.72       50.04      5.94 o
  -7  -4  10        1.41        2.31      3.19 o
  -6  -4  10        4.07        4.36      4.90 o
  -5  -4  10       10.35       13.24      3.47 o
  -4  -4  10        0.25        0.15      0.52 o
  -3  -4  10       34.63       32.00      2.06 o
  -2  -4  10       19.62       16.76      2.07 o
  -1  -4  10      109.46       93.95      2.99 o
   0  -4  10      218.63      247.24      6.80 o
   1  -4  10       15.13       11.25      2.00 o
   2  -4  10       29.45       27.93      1.71 o
   3  -4  10       62.51       56.06      2.00 o
   4  -4  10       43.56       45.70      4.10 o
   5  -4  10        0.01       -1.54      4.17 o
   6  -4  10       14.00       13.44      3.42 o
   7  -4  10       46.64       48.81      5.77 o
  -8  -3  10       28.33       37.29      6.21 o
  -7  -3  10        0.13        0.52      0.88 o
  -6  -3  10        2.60        4.58      4.57 o
  -5  -3  10       33.78       36.52      3.40 o
  -4  -3  10        6.22        1.59      4.04 o
  -3  -3  10       17.54       16.72      4.14 o
  -2  -3  10       56.96       67.36      4.05 o
  -1  -3  10       73.72       76.46      4.05 o
   0  -3  10        7.98        7.50      1.69 o
   1  -3  10        9.78        7.07      1.78 o
   2  -3  10      298.28      326.50      4.69 o
   3  -3  10      162.09      152.41      3.69 o
   4  -3  10       56.85       50.52      2.29 o
   5  -3  10       25.34       22.61      1.91 o
   6  -3  10        8.90       12.33      2.82 o
   7  -3  10       57.71       69.85      3.15 o
   8  -3  10        0.02        4.79      4.46 o
  -8  -2  10        6.24        6.70      4.52 o
  -7  -2  10        0.02        0.16      1.64 o
  -6  -2  10        9.50        8.13      5.86 o
  -5  -2  10       40.08       35.23      5.21 o
  -4  -2  10       69.85       68.62      4.04 o
  -3  -2  10        6.30        8.81      3.86 o
  -2  -2  10       73.93       71.66      2.26 o
  -1  -2  10      716.84      754.78      6.12 o
   0  -2  10        2.69        2.43      1.20 o
   1  -2  10        0.34       -0.17      0.73 o
   2  -2  10      105.79       95.87      2.05 o
   3  -2  10       37.62       35.46      1.65 o
   4  -2  10       12.89       11.10      2.25 o
   5  -2  10       48.37       44.62      3.26 o
   6  -2  10      143.55      149.33      3.59 o
   7  -2  10       13.79       17.04      3.39 o
   8  -2  10        1.48        5.83      2.95 o
  -8  -1  10        2.04        0.25      2.67 o
  -7  -1  10        7.11        6.79      3.89 o
  -6  -1  10       17.91       15.97      5.24 o
  -5  -1  10        1.42        1.47      5.77 o
  -4  -1  10       28.56       24.19      3.71 o
  -3  -1  10      120.25      129.47      2.51 o
  -2  -1  10      168.31      187.21      4.16 o
  -1  -1  10      201.64      222.95      3.93 o
   0  -1  10       19.97       18.04      1.49 o
   1  -1  10      157.86      167.56      2.80 o
   2  -1  10      322.30      322.17      4.06 o
   3  -1  10        0.01       -0.35      1.05 o
   4  -1  10        0.07       -0.11      0.50 o
   5  -1  10       12.22       10.50      3.14 o
   6  -1  10       54.59       53.38      3.71 o
   7  -1  10        0.69        0.15      1.91 o
   8  -1  10        4.28        5.01      4.13 o
  -9   0  10        0.05        0.22      2.64 o
  -8   0  10        1.57        1.29      3.27 o
  -7   0  10       21.37       19.19      3.69 o
  -6   0  10        0.16        0.34      0.92 o
  -5   0  10        1.95        1.40      5.03 o
  -4   0  10        6.38        6.54      4.05 o
  -3   0  10      114.25      109.17      2.42 o
  -2   0  10      408.09      412.65      4.58 o
  -1   0  10       65.57       57.11      2.97 o
   0   0  10        5.76        5.57      1.46 o
   1   0  10      108.23      108.68      2.36 o
   2   0  10      901.12      965.43      8.35 o
   3   0  10        0.06        2.08      1.56 o
   4   0  10       47.44       41.87      1.86 o
   5   0  10      106.81      113.60      4.04 o
   6   0  10       20.96       20.99      3.61 o
   7   0  10        5.25        1.84      4.18 o
   8   0  10       10.43        7.55      5.47 o
  -9   1  10        0.66       -1.16      2.26 o
  -8   1  10        4.66        4.24      4.80 o
  -7   1  10        0.85       -0.06      3.53 o
  -6   1  10        0.36        0.23      1.26 o
  -5   1  10        5.06        2.97      2.48 o
  -4   1  10        1.80        0.22      1.62 o
  -3   1  10      217.05      212.83      5.96 o
  -2   1  10       63.15       64.70      1.67 o
  -1   1  10       87.01       94.10      2.20 o
   0   1  10       22.35       25.94      4.38 o
   1   1  10       68.25       68.39      2.04 o
   2   1  10      244.47      236.77      4.53 o
   3   1  10       48.72       53.15      2.15 o
   4   1  10       25.80       20.72      1.59 o
   5   1  10       96.47      103.10      3.89 o
   6   1  10        0.08       -0.62      2.50 o
   7   1  10        3.22        4.88      4.68 o
   8   1  10       14.12       10.33      5.86 o
  -8   2  10       15.51       14.86      3.67 o
  -7   2  10        0.80        0.05      0.58 o
  -6   2  10        9.96        9.30      3.78 o
  -5   2  10        5.17        3.70      2.62 o
  -4   2  10       17.92       16.20      2.21 o
  -3   2  10      926.52      957.87     12.16 o
  -2   2  10      497.57      518.66      9.10 o
  -1   2  10       25.86       26.06      3.17 o
   0   2  10      149.56      145.41      3.29 o
   1   2  10       49.43       49.86      1.96 o
   2   2  10       43.27       37.46      1.89 o
   3   2  10        4.55        2.51      1.95 o
   4   2  10      158.87      152.83      3.35 o
   5   2  10       75.25       77.96      3.85 o
   6   2  10        0.03        1.57      3.64 o
   7   2  10       48.87       57.91      3.73 o
  -8   3  10       28.24       27.91      3.85 o
  -7   3  10        5.59        2.77      3.55 o
  -6   3  10        5.15        2.53      3.96 o
  -5   3  10       47.60       43.44      2.63 o
  -4   3  10        2.55        0.58      1.43 o
  -3   3  10      588.07      627.26      7.79 o
  -2   3  10      177.92      179.37      5.78 o
  -1   3  10        0.14        0.77      2.49 o
   0   3  10       99.45       87.17      2.94 o
   1   3  10       19.50       17.95      1.71 o
   2   3  10        4.64        2.26      1.60 o
   3   3  10        2.23        0.80      1.56 o
   4   3  10        8.40        9.33      1.89 o
   5   3  10        4.64        5.19      3.50 o
   6   3  10        2.71        2.62      3.90 o
   7   3  10       34.85       33.39      4.09 o
  -8   4  10        6.56       12.69      3.63 o
  -7   4  10        5.83        6.13      3.63 o
  -6   4  10       11.96       11.36      3.44 o
  -5   4  10        0.01       -0.12      1.04 o
  -4   4  10       35.67       36.79      2.61 o
  -3   4  10       26.20       26.56      2.38 o
  -2   4  10        0.33        0.36      1.43 o
  -1   4  10       22.85       19.55      3.94 o
   0   4  10      130.62      124.56      2.36 o
   1   4  10       75.77       75.05      3.07 o
   2   4  10        0.23       -0.20      0.99 o
   3   4  10       57.66       50.95      2.38 o
   4   4  10        7.73        7.29      2.21 o
   5   4  10        2.17        2.60      3.85 o
   6   4  10       30.90       35.57      4.75 o
   7   4  10       14.23       14.73      5.83 o
  -8   5  10        2.07        2.12      7.82 o
  -7   5  10       17.35       17.18      3.90 o
  -6   5  10       10.32       10.81      3.63 o
  -5   5  10        5.31        4.78      2.38 o
  -4   5  10       23.85       22.15      2.30 o
  -3   5  10      223.36      244.63      4.49 o
  -2   5  10       57.06       60.08      2.40 o
  -1   5  10       29.13       28.99      2.21 o
   0   5  10       55.51       44.50      2.56 o
   1   5  10        4.58        5.18      2.46 o
   2   5  10       79.01       77.01      3.14 o
   3   5  10       24.44       22.70      2.97 o
   4   5  10       20.28       22.70      3.79 o
   5   5  10        0.28        1.11      7.06 o
   6   5  10       22.91       16.49     11.64 o
  -7   6  10       10.69        7.87      4.60 o
  -6   6  10        2.78        1.33      4.83 o
  -5   6  10       30.50       27.83     15.89 o
  -4   6  10       23.40       22.78      2.79 o
  -3   6  10        3.71        2.13      3.67 o
  -2   6  10        8.65        6.03      2.08 o
  -1   6  10       18.34       20.79      2.20 o
   0   6  10       10.39        8.31      2.21 o
   1   6  10        0.04       -0.20      1.02 o
   2   6  10       26.08       21.30      4.47 o
   3   6  10        1.44        2.34      6.57 o
   4   6  10        3.09        2.24      4.46 o
   5   6  10        7.47        7.75      5.49 o
  -6   7  10        8.31        9.89      4.17 o
  -5   7  10        6.16        7.98      3.69 o
  -4   7  10       31.26       25.10      3.14 o
  -3   7  10       14.36       16.28      2.86 o
  -2   7  10        1.06        1.88      4.17 o
  -1   7  10        3.59        4.06      3.49 o
   0   7  10        8.04        6.52      3.08 o
   1   7  10       13.69       11.10      4.37 o
   2   7  10        4.81        3.12      5.19 o
   3   7  10        0.02       -0.20      2.03 o
   4   7  10       30.48       29.89      6.14 o
   5   7  10       14.99       12.13      6.86 o
  -5   8  10        3.55        5.21      3.61 o
  -4   8  10        0.01        0.84      2.07 o
  -3   8  10       36.91       42.97      5.03 o
  -2   8  10       10.40       12.50      3.38 o
  -1   8  10       14.91       11.75      3.85 o
   0   8  10        3.22        4.06      3.28 o
   1   8  10        0.13        0.76      4.52 o
   2   8  10        9.86        8.37      5.21 o
   3   8  10        5.32        7.05      6.07 o
  -4   9  10        3.77        6.53      6.24 o
  -3   9  10        9.50        9.51      6.09 o
  -2   9  10        2.83        2.40      3.29 o
  -1   9  10        2.71        2.68     10.43 o
   0   9  10        3.02        2.48     12.12 o
   1   9  10        6.67        5.12      4.96 o
   2   9  10       13.10       17.55      7.71 o
  -2 -10  11        4.30        9.08      5.45 o
  -1 -10  11        8.19        9.31      3.84 o
   0 -10  11        7.26        4.88      3.97 o
   1 -10  11       11.50       14.46      4.69 o
   2 -10  11        7.74       12.52      4.93 o
  -4  -9  11        7.27        7.07      8.77 o
  -3  -9  11        0.26       -0.49      1.15 o
  -2  -9  11        0.51        0.23      2.03 o
  -1  -9  11        0.59       -0.50      1.58 o
   0  -9  11       19.46       19.89      3.51 o
   1  -9  11       19.98       23.83      3.78 o
   2  -9  11       42.64       44.50      4.07 o
   3  -9  11       17.63       15.98      4.26 o
   4  -9  11        0.07        0.85      4.91 o
  -5  -8  11        1.76        4.30      6.76 o
  -4  -8  11       25.47       23.18      4.68 o
  -3  -8  11        7.72       11.82      4.06 o
  -2  -8  11        3.01        4.64      3.50 o
  -1  -8  11        6.26        4.54      3.45 o
   0  -8  11       27.82       25.11      2.76 o
   1  -8  11       31.83       24.38      3.50 o
   2  -8  11       20.26       20.95      3.32 o
   3  -8  11       47.02       39.28      4.39 o
   4  -8  11        1.00        0.68      2.04 o
   5  -8  11        5.58        7.95      4.41 o
  -6  -7  11        1.23        3.09      4.73 o
  -5  -7  11       10.17       16.41      4.65 o
  -4  -7  11       25.23       24.58      4.51 o
  -3  -7  11       16.87       20.15      2.77 o
  -2  -7  11       50.01       38.05      2.47 o
  -1  -7  11       22.31       19.84      2.76 o
   0  -7  11        0.23        0.42      1.81 o
   1  -7  11        1.13       -0.24      1.28 o
   2  -7  11        0.68       -0.17      1.39 o
   3  -7  11       24.08       23.11      2.69 o
   4  -7  11        0.09       -0.39      2.73 o
   5  -7  11        5.15        4.30      4.53 o
   6  -7  11        3.45        6.44      7.28 o
  -7  -6  11        1.72       -1.96      7.02 o
  -6  -6  11        1.89        3.99      9.46 o
  -5  -6  11       12.57       15.47      3.62 o
  -4  -6  11        3.33        4.12      3.19 o
  -3  -6  11       82.68       70.60      2.84 o
  -2  -6  11       87.89       87.05      3.96 o
  -1  -6  11       60.56       62.33      3.16 o
   0  -6  11      118.46      125.17      7.08 o
   1  -6  11       42.71       40.97      1.93 o
   2  -6  11        4.84        5.62      2.71 o
   3  -6  11       16.44       19.04      2.56 o
   4  -6  11        1.80       -0.17      1.72 o
   5  -6  11        1.17        3.28      3.44 o
   6  -6  11        3.17        9.90      5.29 o
  -6  -5  11       11.35       12.67      4.85 o
  -5  -5  11        0.44        0.23      0.42 o
  -4  -5  11        5.37        3.32      3.20 o
  -3  -5  11        0.49        0.71      2.27 o
  -2  -5  11      155.24      145.94      4.92 o
  -1  -5  11      103.75      106.12      3.41 o
   0  -5  11       29.20       28.59      2.56 o
   1  -5  11       47.24       52.99      4.37 o
   2  -5  11       80.70       80.75      2.46 o
   3  -5  11       23.91       21.91      2.14 o
   4  -5  11        3.76        3.71      2.59 o
   5  -5  11        4.43        6.49      4.58 o
   6  -5  11       17.34       25.03      5.34 o
   7  -5  11        7.56        9.24      4.18 o
  -8  -4  11        0.84        0.55      3.01 o
  -7  -4  11        1.32        4.33      8.38 o
  -6  -4  11       26.52       23.41      6.45 o
  -5  -4  11        1.96        1.43      5.05 o
  -4  -4  11        7.55        7.53      3.24 o
  -3  -4  11      101.41       93.07      2.99 o
  -2  -4  11      114.59      114.74      8.23 o
  -1  -4  11       30.72       32.61      3.58 o
   0  -4  11        0.00       16.80      1.94 o
   1  -4  11        3.12        4.10      2.21 o
   2  -4  11       99.94      106.02      3.18 o
   3  -4  11        5.94        5.02      3.01 o
   4  -4  11        9.72        8.61      2.25 o
   5  -4  11       25.14       26.37      4.45 o
   6  -4  11      123.01      131.68      4.47 o
   7  -4  11        5.11        4.70      7.55 o
  -8  -3  11        0.02        0.75      3.72 o
  -7  -3  11       17.74       24.03      6.66 o
  -6  -3  11       11.62       10.49      5.99 o
  -5  -3  11        0.86        1.98      3.78 o
  -4  -3  11        0.45        1.24      5.04 o
  -3  -3  11       86.02       87.58      4.79 o
  -2  -3  11      122.27      137.95      3.22 o
  -1  -3  11        0.42        1.46      1.24 o
   0  -3  11        0.01       -0.13      0.39 o
   1  -3  11       30.34       29.76      2.15 o
   2  -3  11       36.82       34.41      2.26 o
   3  -3  11        4.80        4.18      3.85 o
   4  -3  11        9.34        8.01      1.91 o
   5  -3  11       81.57       85.02      3.87 o
   6  -3  11       67.20       64.58      4.04 o
   7  -3  11        0.22        1.53      7.85 o
  -8  -2  11        0.77        0.06      0.39 o
  -7  -2  11        6.23        8.52      5.23 o
  -6  -2  11        1.35        2.06     16.16 o
  -5  -2  11       37.74       29.46      3.48 o
  -4  -2  11       22.95       23.40      4.45 o
  -3  -2  11      110.38      117.28      5.09 o
  -2  -2  11       76.45       80.64      2.51 o
  -1  -2  11        0.50        1.17      1.47 o
   0  -2  11       26.11       20.86      1.46 o
   1  -2  11      164.11      156.93      2.38 o
   2  -2  11        6.67        4.71      1.75 o
   3  -2  11       25.55       22.08      2.33 o
   4  -2  11        8.94        8.82      2.67 o
   5  -2  11      128.65      127.83      4.23 o
   6  -2  11        2.97        3.07      4.16 o
   7  -2  11        0.06        2.49      4.55 o
  -8  -1  11        8.00        9.78      5.97 o
  -7  -1  11        8.23        8.39      4.70 o
  -6  -1  11       10.14        5.95      5.40 o
  -5  -1  11        2.57        3.86      5.12 o
  -4  -1  11      219.11      225.62      6.60 o
  -3  -1  11      427.72      493.45      9.11 o
  -2  -1  11       20.55       19.85      1.83 o
  -1  -1  11        8.06        5.87      1.88 o
   0  -1  11       47.68       55.15      1.82 o
   1  -1  11      138.65      130.20      2.71 o
   2  -1  11       41.26       42.78      2.07 o
   3  -1  11      257.50      263.71      4.12 o
   4  -1  11        4.56        3.22      2.71 o
   5  -1  11       90.10       89.66      3.80 o
   7  -1  11        1.80       -0.71      5.93 o
  -8   0  11        2.50        5.50      5.67 o
  -7   0  11        0.56        1.90      2.69 o
  -6   0  11        4.77        1.23      3.10 o
  -5   0  11       10.21       15.88      4.94 o
  -4   0  11       50.43       49.98      4.17 o
  -3   0  11       22.50       23.38      1.93 o
  -2   0  11      372.65      428.65     11.67 o
  -1   0  11      186.99      183.91      2.64 o
   0   0  11       47.02       50.05      2.26 o
   1   0  11        9.14        6.84      2.01 o
   2   0  11      198.35      192.15      4.34 o
   3   0  11      335.94      357.40      6.69 o
   4   0  11       36.64       38.30      2.17 o
   5   0  11       15.74       15.11      3.76 o
   6   0  11       12.55       12.31      4.30 o
   7   0  11       12.53       14.32      4.80 o
  -8   1  11        2.52        2.75      3.77 o
  -7   1  11       21.43       23.71      3.84 o
  -6   1  11        0.13        0.00      0.03 o
  -5   1  11        7.25        6.79      2.33 o
  -4   1  11      152.52      150.41      7.80 o
  -2   1  11      151.22      168.18      4.15 o
  -1   1  11        0.61        0.41      2.31 o
   0   1  11       60.57       44.85      6.76 o
   1   1  11        7.08       11.91      1.72 o
   2   1  11       67.14       69.24      2.34 o
   3   1  11      283.96      292.93      4.70 o
   4   1  11      158.90      160.42      3.04 o
   5   1  11       33.55       33.65      3.58 o
   6   1  11       45.69       52.70      4.26 o
   7   1  11       18.19       13.67      4.97 o
  -8   2  11        7.44       10.24      3.71 o
  -7   2  11       28.38       26.84      3.93 o
  -6   2  11        3.85        3.40      3.24 o
  -5   2  11       18.99       20.81      2.37 o
  -4   2  11       36.70       34.02      2.49 o
  -3   2  11        8.00        7.38      3.46 o
  -2   2  11        1.71        0.68      2.51 o
  -1   2  11        1.14        0.74      0.88 o
   0   2  11        1.06        2.15      1.79 o
   1   2  11        0.53        1.10      1.49 o
   2   2  11      130.29      121.57      2.91 o
   3   2  11        1.20        2.86      2.46 o
   4   2  11        0.54       -0.37      1.37 o
   5   2  11        0.46        0.71      2.41 o
   6   2  11       55.90       58.75      4.45 o
   7   2  11        1.92        3.41      7.27 o
  -8   3  11        1.60        4.51      3.55 o
  -7   3  11       20.52       19.52      3.76 o
  -6   3  11       16.83       17.01      4.43 o
  -5   3  11       20.22       16.48      3.01 o
  -4   3  11       25.38       24.38      2.50 o
  -3   3  11        0.10        0.90      2.20 o
  -2   3  11        2.28        0.59      3.68 o
  -1   3  11        5.70        3.55      3.14 o
   0   3  11       15.88       12.74      2.20 o
   1   3  11       66.14       54.95      2.32 o
   2   3  11       51.24       49.55      1.90 o
   3   3  11       25.56       24.07      1.99 o
   4   3  11        0.76        0.67      1.28 o
   5   3  11       18.91       20.80      3.98 o
   6   3  11       36.59       36.81      4.65 o
   7   3  11        8.10        8.85      4.74 o
  -8   4  11       27.05       35.22      4.23 o
  -7   4  11       12.93       18.30      3.79 o
  -6   4  11        6.13       10.24      3.27 o
  -5   4  11        0.69       -0.22      1.07 o
  -4   4  11      103.91      103.94      3.42 o
  -3   4  11        0.63        0.18      1.81 o
  -2   4  11        1.01        1.19      2.18 o
  -1   4  11        2.94        0.57      5.18 o
   0   4  11       53.63       39.64      2.61 o
   1   4  11      277.27      264.07      9.24 o
   2   4  11       24.42       25.01      1.90 o
   3   4  11        3.57        2.57      1.77 o
   4   4  11        0.02       -1.38      5.30 o
   5   4  11       16.64        9.64      4.37 o
   6   4  11        0.08        0.99      5.28 o
  -7   5  11        1.28        3.68      3.64 o
  -6   5  11        1.14        2.65      4.85 o
  -5   5  11        0.02       -0.33      2.00 o
  -4   5  11       18.57       16.75      3.01 o
  -3   5  11        8.74        7.79      2.54 o
  -2   5  11        1.24        1.25      2.25 o
  -1   5  11       10.92        6.49      2.73 o
   0   5  11        0.22        2.69      2.88 o
   1   5  11       35.20       25.33      3.12 o
   2   5  11       18.30       16.39      3.29 o
   3   5  11        1.29        4.46      2.82 o
   4   5  11        3.09        2.67      4.14 o
   5   5  11       30.76       28.26      4.79 o
  -7   6  11        0.14        0.27      2.00 o
  -6   6  11       10.51        9.69      4.02 o
  -5   6  11        8.02        6.76      3.43 o
  -4   6  11        5.51        5.28      2.89 o
  -3   6  11        2.24        0.73      0.93 o
  -2   6  11       69.62       71.00      2.38 o
  -1   6  11       19.79       14.64      2.94 o
   0   6  11      123.22      122.06      4.07 o
   1   6  11        0.08        0.22      0.55 o
   2   6  11        0.62        0.08      1.26 o
   3   6  11       38.50       39.47      4.68 o
   4   6  11        6.50        3.96      4.63 o
   5   6  11        6.05        5.92      5.50 o
  -6   7  11        3.30        4.06      5.58 o
  -5   7  11        0.07       -0.21      2.50 o
  -4   7  11        0.20       -0.11      1.43 o
  -3   7  11        0.55        0.64      1.75 o
  -2   7  11        6.16        6.19      5.03 o
  -1   7  11       17.09       16.23      3.41 o
   0   7  11        5.99        5.31      3.08 o
   1   7  11        0.03        0.23      1.12 o
   2   7  11        1.58        1.78      3.64 o
   3   7  11       33.03       53.41      5.98 o
   4   7  11        0.35        2.54      5.22 o
  -5   8  11        3.22        5.34      2.88 o
  -4   8  11        0.19       -0.91     14.60 o
  -3   8  11        1.12       -0.56      2.76 o
  -2   8  11       42.23       44.33      5.45 o
  -1   8  11        4.47       -0.51      5.40 o
   0   8  11        0.04       -1.68      3.91 o
   1   8  11        2.77        2.08      4.00 o
   2   8  11        0.09       -0.39      1.31 o
   3   8  11       27.35       25.53      6.18 o
  -3   9  11        6.64       12.73      7.42 o
  -2   9  11       17.94       23.03      6.68 o
  -1   9  11        1.62        1.17      5.17 o
   0   9  11        0.04       -0.81      4.52 o
  -1 -10  12        3.17        5.24      7.18 o
   0 -10  12       11.01       12.10      4.64 o
   1 -10  12       13.51       18.60      5.27 o
  -3  -9  12        1.37        1.52      5.51 o
  -2  -9  12        0.04        2.52      3.05 o
  -1  -9  12        0.01        0.00      0.04 o
   0  -9  12        1.89        2.47      4.70 o
   1  -9  12        0.60        2.66      4.33 o
   2  -9  12       10.72       12.03      4.16 o
   3  -9  12       49.12       49.23      5.49 o
   4  -9  12        1.50        2.55      6.87 o
  -5  -8  12        5.29        4.38      5.87 o
  -4  -8  12       38.15       37.53      5.59 o
  -3  -8  12        4.67        3.08      3.49 o
  -2  -8  12        9.57        7.77      3.87 o
  -1  -8  12        6.53        8.65      3.34 o
   0  -8  12        0.71        2.20      3.82 o
   1  -8  12        0.65        0.12      1.09 o
   2  -8  12       20.77       15.06      5.00 o
   3  -8  12       21.11       23.65      3.64 o
   4  -8  12        0.01        0.43      2.81 o
   5  -8  12        3.26        4.09      3.96 o
  -5  -7  12        5.24        7.01      5.25 o
  -4  -7  12       22.14       22.42      3.70 o
  -3  -7  12       23.90       22.10      2.89 o
  -2  -7  12       27.85       29.43      3.18 o
  -1  -7  12        0.55        1.73      2.22 o
   0  -7  12       20.10       17.70      3.03 o
   1  -7  12        0.02       -1.31      1.91 o
   2  -7  12       35.68       34.43      3.35 o
   3  -7  12        1.10        0.85      0.85 o
   4  -7  12        1.55        0.77      3.80 o
   5  -7  12        1.74        2.07      5.60 o
  -6  -6  12        6.05        8.91      6.65 o
  -5  -6  12        0.07        0.00      2.11 o
  -4  -6  12        4.40        3.21      4.19 o
  -3  -6  12       10.10       11.07      3.15 o
  -2  -6  12       10.57        8.72      3.01 o
  -1  -6  12       13.45       16.39      2.64 o
   0  -6  12        4.58        6.38      3.23 o
   1  -6  12        5.67        6.55      4.30 o
   2  -6  12       71.86       75.08      2.70 o
   3  -6  12        2.90        1.57      2.14 o
   4  -6  12        3.37        4.04      2.64 o
   5  -6  12       17.46       19.59      5.98 o
   6  -6  12       22.87       18.95      6.49 o
  -7  -5  12        2.73       -0.13      2.74 o
  -6  -5  12        5.44        8.23      7.64 o
  -5  -5  12        1.75       -1.28      3.95 o
  -4  -5  12        3.41        3.25      4.81 o
  -3  -5  12       68.34       69.54      2.74 o
  -2  -5  12        2.96        2.32      4.03 o
  -1  -5  12        6.45       12.32      2.98 o
   0  -5  12       17.41       26.11      4.77 o
   1  -5  12      205.16      178.86     37.83 o
   2  -5  12       31.93       29.25      2.78 o
   3  -5  12        0.01        0.31      1.33 o
   4  -5  12       13.83       14.52      2.58 o
   5  -5  12       59.91       56.69      5.30 o
   6  -5  12        8.33       11.29      4.20 o
  -7  -4  12        5.44        2.72      9.30 o
  -6  -4  12       15.04       18.65      7.48 o
  -5  -4  12        1.87        2.21      6.22 o
  -4  -4  12       17.40       15.45      3.78 o
  -3  -4  12        6.20        4.74      3.40 o
  -2  -4  12       14.32       13.03      4.70 o
  -1  -4  12       70.86       75.40      4.65 o
   0  -4  12        0.36        0.63      1.09 o
   1  -4  12      169.39      192.34     13.11 o
   2  -4  12        0.02       -0.40      2.28 o
   3  -4  12       22.10       19.62      2.94 o
   4  -4  12        7.97       10.21      2.72 o
   5  -4  12      106.97      106.20      3.90 o
   6  -4  12        3.33        1.67      6.10 o
   7  -4  12        5.57        9.58      6.79 o
  -6  -3  12        0.46        2.00      4.55 o
  -5  -3  12        1.61        3.41      2.93 o
  -4  -3  12       43.74       44.91      3.50 o
  -3  -3  12       11.78        6.96      4.73 o
  -2  -3  12       12.61       13.10      2.35 o
  -1  -3  12        1.16       -1.11      3.18 o
   0  -3  12       24.42       22.93      1.76 o
   1  -3  12       48.72       40.94      1.99 o
   2  -3  12       47.15       41.43      2.19 o
   3  -3  12       95.70       98.93      2.83 o
   4  -3  12       24.63       24.69      2.40 o
   5  -3  12       77.00       79.80      3.99 o
   6  -3  12        8.29       11.76      4.68 o
   7  -3  12        5.68        6.90      6.36 o
  -8  -2  12        3.96        8.17      6.56 o
  -7  -2  12        0.32        3.32      5.29 o
  -6  -2  12        2.04        4.38      6.12 o
  -5  -2  12        7.28        9.43      3.85 o
  -4  -2  12       38.03       33.01      5.15 o
  -3  -2  12        2.44        2.99      3.65 o
  -2  -2  12       29.83       32.50      2.37 o
  -1  -2  12       45.41       48.58      2.43 o
   0  -2  12      403.85      421.83      4.21 o
   1  -2  12       93.96       94.95      2.54 o
   2  -2  12      103.84       93.98      2.78 o
   3  -2  12       32.92       34.03      2.53 o
   4  -2  12        2.80        2.23      3.17 o
   5  -2  12        2.67        3.06      3.37 o
   6  -2  12       14.03       12.90      4.53 o
   7  -2  12        4.96        5.92      6.75 o
  -8  -1  12        0.67        0.90      6.24 o
  -7  -1  12        1.08        2.56      4.05 o
  -6  -1  12        3.84        2.81      5.94 o
  -5  -1  12       25.31       34.05      5.42 o
  -4  -1  12        2.63        1.62      3.79 o
  -3  -1  12       79.62       98.01      4.86 o
  -2  -1  12       72.88       78.62      2.58 o
  -1  -1  12       10.08        9.01      2.11 o
   0  -1  12       89.88       85.43      2.33 o
   1  -1  12        1.28        0.88      1.47 o
   2  -1  12      152.63      158.96      3.32 o
   3  -1  12       55.61       56.23      2.63 o
   4  -1  12       15.84       13.98      2.61 o
   5  -1  12        4.84        4.21      4.21 o
   6  -1  12        8.90        6.30      4.64 o
   7  -1  12        0.57        0.43      3.88 o
  -8   0  12        4.12        4.92      4.76 o
  -7   0  12       12.11       15.80      4.21 o
  -6   0  12        6.00        6.91      4.23 o
  -5   0  12       10.06        6.15      5.94 o
  -4   0  12        1.20        3.98      4.17 o
  -3   0  12      286.33      329.42      8.17 o
  -2   0  12       23.69       22.14      2.15 o
  -1   0  12       82.41       78.45      2.74 o
   0   0  12        1.36       -0.72      0.98 o
   1   0  12       35.84       32.24      2.10 o
   2   0  12       79.99       76.97      2.68 o
   3   0  12      117.07      129.81      2.80 o
   4   0  12        8.28       11.12      2.38 o
   5   0  12       11.48       15.68      3.90 o
   6   0  12       26.14       30.81      4.65 o
   7   0  12        1.85        1.71      7.67 o
  -8   1  12        9.08        9.30      5.01 o
  -7   1  12        0.84        4.16      3.85 o
  -6   1  12        0.82        0.74      4.86 o
  -5   1  12       36.67       40.33      4.21 o
  -4   1  12       37.31       30.64      3.17 o
  -3   1  12      118.22      129.52      6.92 o
  -2   1  12       27.19       28.23      2.02 o
  -1   1  12       64.67       59.57      3.15 o
   0   1  12       19.60       17.64      1.86 o
   1   1  12      108.99      103.83      2.66 o
   2   1  12        0.10       -0.14      0.97 o
   3   1  12       11.10        9.60      2.07 o
   4   1  12        0.48        0.92      1.06 o
   5   1  12       28.80       27.54      3.83 o
   6   1  12       16.82       20.45      6.16 o
   7   1  12        0.44        0.29      2.08 o
  -8   2  12       20.47       27.55      4.24 o
  -7   2  12        1.72        3.66      5.20 o
  -6   2  12        0.30       -1.13      3.84 o
  -5   2  12       23.67       30.73      2.65 o
  -4   2  12        3.13        1.57     25.93 o
  -3   2  12        6.75        8.04      3.97 o
  -2   2  12       16.23       10.33      3.19 o
  -1   2  12        0.10        1.72      2.40 o
   0   2  12       99.24       86.86      3.09 o
   1   2  12      149.76      133.42      3.81 o
   2   2  12        2.51        0.48      1.81 o
   3   2  12        6.93        5.07      2.45 o
   4   2  12       11.49       10.63      2.75 o
   5   2  12        9.43       11.83      3.90 o
   6   2  12       11.61       12.32      5.41 o
  -8   3  12       31.23       45.20      4.22 o
  -7   3  12        0.28        2.35      2.94 o
  -6   3  12       10.51       10.81      4.49 o
  -5   3  12       25.25       22.19      3.18 o
  -4   3  12      102.67      109.32      3.51 o
  -3   3  12       29.14       27.12      2.64 o
  -2   3  12        4.14        4.17      4.09 o
  -1   3  12       13.86        7.55      2.60 o
   0   3  12       16.93       14.44      2.11 o
   1   3  12       12.24       11.83      2.36 o
   2   3  12        0.14       -0.90      2.37 o
   3   3  12        0.05       -0.76      1.71 o
   4   3  12       18.70       17.61      2.51 o
   5   3  12        0.01        1.57      9.21 o
   6   3  12        1.65        1.97      5.02 o
  -7   4  12       16.49       17.78      4.13 o
  -6   4  12        2.12        2.29      4.56 o
  -5   4  12       11.96       10.70      3.63 o
  -4   4  12        1.61        0.91      1.07 o
  -3   4  12        0.01        0.08      5.95 o
  -2   4  12       39.83       36.02      6.75 o
  -1   4  12        2.49        0.45      2.82 o
   0   4  12       45.08       41.71      4.49 o
   1   4  12        3.65        1.12      1.45 o
   2   4  12        0.18       -0.85      2.54 o
   3   4  12        2.89        3.35      2.56 o
   4   4  12        1.05        0.18      0.53 o
   5   4  12        7.23        7.15      4.31 o
   6   4  12        1.84        5.53      5.61 o
  -7   5  12       33.14       42.93      4.39 o
  -6   5  12        0.00       -0.07      1.08 o
  -5   5  12       26.72       29.44      2.99 o
  -4   5  12        2.55        1.05      5.49 o
  -3   5  12       10.55        8.42      2.84 o
  -2   5  12       51.71       56.19      2.73 o
  -1   5  12       50.25       58.74      4.74 o
   0   5  12        2.48        4.30      5.89 o
   1   5  12        1.18        1.37      3.58 o
   2   5  12       10.15       11.90      3.15 o
   3   5  12       73.97       86.09      3.38 o
   4   5  12        9.61       13.93      4.08 o
   5   5  12        6.17        9.83      9.14 o
  -6   6  12        0.01        2.30      3.31 o
  -5   6  12        0.30        1.07      3.76 o
  -4   6  12        0.23       -1.05      4.60 o
  -3   6  12       34.21       35.56      2.71 o
  -2   6  12        0.04        0.22      1.31 o
  -1   6  12        3.01        0.74      3.45 o
   0   6  12       11.77        7.34      3.98 o
   1   6  12        0.59        0.15      1.06 o
   2   6  12        5.99        7.31      4.19 o
   3   6  12        0.62        1.54      3.67 o
   4   6  12        8.12       12.59      5.32 o
  -5   7  12        6.83        5.27      4.10 o
  -4   7  12        3.43        2.74      4.92 o
  -3   7  12       20.32       19.06      5.35 o
  -2   7  12        4.59        6.20      4.72 o
  -1   7  12        6.62        2.80      3.16 o
   0   7  12        5.88        3.92      2.86 o
   1   7  12        0.02        0.65      3.13 o
   2   7  12       37.16       43.72      6.42 o
   3   7  12        7.47        7.57      6.48 o
  -4   8  12        4.43        3.52      9.25 o
  -3   8  12        4.40        3.15      6.64 o
  -2   8  12       12.49       13.18      7.27 o
  -1   8  12        9.11        8.89      4.37 o
   0   8  12        2.48        2.88      4.76 o
   1   8  12        0.51        1.65      4.94 o
   2   8  12        0.11       -1.45      7.54 o
  -2  -9  13        0.45       -1.60      5.87 o
  -1  -9  13        1.10       -0.10      0.70 o
   0  -9  13        0.15        0.00      0.02 o
   1  -9  13        7.01        6.88      4.57 o
   2  -9  13       33.47       34.93      5.59 o
   3  -9  13        0.98        0.82      4.89 o
  -4  -8  13        3.65        2.13      5.75 o
  -3  -8  13       52.68       45.00      4.89 o
  -2  -8  13        0.01        1.35      3.95 o
  -1  -8  13        0.57        1.13      2.88 o
   0  -8  13        9.32        7.43      4.80 o
   1  -8  13       15.75       15.28      7.42 o
   2  -8  13       15.67       18.98      3.20 o
   3  -8  13        3.99        3.93      3.57 o
   4  -8  13        2.44        3.27      5.93 o
  -5  -7  13        5.92        8.68      6.12 o
  -4  -7  13        2.41        4.50      4.12 o
  -3  -7  13       27.96       29.74      3.25 o
  -2  -7  13        8.69        5.39      3.56 o
  -1  -7  13        0.59        1.46      2.50 o
   0  -7  13       21.56       18.68      6.69 o
   1  -7  13        4.53        6.13      6.03 o
   2  -7  13        0.29        2.49      3.17 o
   3  -7  13        6.51        6.38      3.61 o
   4  -7  13        5.26        4.71      3.90 o
   5  -7  13        5.13        5.20      8.00 o
  -6  -6  13        7.69        5.28      8.40 o
  -5  -6  13        6.62        9.55      4.04 o
  -4  -6  13        9.10        8.30      4.53 o
  -3  -6  13        0.09        1.68      5.01 o
  -2  -6  13        0.18        1.40      4.99 o
  -1  -6  13        0.50       -0.43      2.04 o
   0  -6  13       73.08       67.39      6.20 o
   1  -6  13      112.85      116.74      3.85 o
   2  -6  13        0.08        1.11      1.84 o
   3  -6  13        0.54        0.21      2.76 o
   4  -6  13       21.54       20.82      4.06 o
   5  -6  13        4.06        7.37      4.83 o
  -6  -5  13        1.64       -0.34     44.50 o
  -5  -5  13        7.70       10.30      4.64 o
  -4  -5  13        6.18        6.65      5.07 o
  -3  -5  13        8.01        5.46      4.45 o
  -2  -5  13       16.70       22.96      3.99 o
  -1  -5  13        6.88        4.78      5.50 o
   0  -5  13       93.48       85.32     12.26 o
   1  -5  13        1.53        1.68      1.88 o
   2  -5  13       71.98       68.03      3.14 o
   3  -5  13       10.29       11.51      3.43 o
   4  -5  13       22.05       14.61      4.39 o
   5  -5  13        2.03        4.16      4.13 o
   6  -5  13       14.17       14.70      4.50 o
  -7  -4  13        3.42        0.55      7.22 o
  -6  -4  13        0.09        0.53     13.03 o
  -5  -4  13       18.87       14.35      4.68 o
  -4  -4  13        3.80        3.55      4.30 o
  -3  -4  13       25.38       18.61      4.07 o
  -2  -4  13       10.09        7.94      5.65 o
  -1  -4  13       10.77        8.53      3.12 o
   0  -4  13      120.65       94.26     19.79 o
   1  -4  13       57.17       51.39     15.21 o
   2  -4  13       20.45       16.79      3.10 o
   3  -4  13        5.59        5.77      2.84 o
   4  -4  13        3.62        4.67      2.76 o
   5  -4  13        0.39        0.62      1.73 o
   6  -4  13       16.66       15.97      6.96 o
  -7  -3  13       18.87       20.16      8.81 o
  -6  -3  13        0.53        1.70     10.21 o
  -5  -3  13        9.63        9.71      4.36 o
  -4  -3  13        6.96        1.24      4.20 o
  -3  -3  13       44.91       44.84      5.03 o
  -2  -3  13       22.80       20.01      2.75 o
  -1  -3  13       64.80       64.89      4.03 o
   0  -3  13       28.50       24.96      2.05 o
   1  -3  13       49.64       46.36      2.79 o
   2  -3  13       55.27       59.82      2.42 o
   3  -3  13        8.89        6.98      2.90 o
   4  -3  13        0.07        1.30      2.91 o
   5  -3  13       24.65       25.29      5.00 o
   6  -3  13       13.73       16.94      5.68 o
  -7  -2  13        7.79       13.92      5.12 o
  -6  -2  13        1.67       -0.52     15.99 o
  -5  -2  13        0.05       -0.03      0.29 o
  -4  -2  13        0.37       -1.26      8.95 o
  -3  -2  13       32.12       30.82      5.08 o
  -2  -2  13       27.47       26.66      2.60 o
  -1  -2  13      219.75      229.29      4.46 o
   0  -2  13       17.70       20.26      4.61 o
   1  -2  13        4.16        3.68      2.42 o
   2  -2  13      140.71      138.26      3.25 o
   3  -2  13       53.72       52.80      2.69 o
   4  -2  13        0.20       -0.15      1.95 o
   5  -2  13       44.28       46.39      3.99 o
   6  -2  13        7.09        8.23      5.07 o
  -7  -1  13        0.18        0.81      4.16 o
  -6  -1  13        0.01       -0.75      3.41 o
  -5  -1  13        7.20       10.73      6.02 o
  -4  -1  13       69.60       66.45      5.27 o
  -3  -1  13       99.50      108.65      5.47 o
  -2  -1  13       11.39       12.61      2.27 o
  -1  -1  13       13.95       14.59      2.54 o
   0  -1  13      100.96       96.97      3.30 o
   1  -1  13        0.52        0.04      0.72 o
   2  -1  13       34.73       37.16      2.47 o
   3  -1  13        0.62       -0.02      0.70 o
   4  -1  13        7.62        5.58      3.16 o
   5  -1  13       64.00       67.77      4.33 o
   6  -1  13        0.02       -0.07      1.46 o
  -8   0  13       34.03       55.84      7.41 o
  -7   0  13       20.21       23.91      4.44 o
  -6   0  13        4.10        4.00      3.89 o
  -5   0  13       11.99       16.46      3.72 o
  -4   0  13        0.01        1.36      7.87 o
  -3   0  13        3.16        2.58      5.45 o
  -2   0  13        2.12        2.21      2.36 o
  -1   0  13       50.14       51.24      2.48 o
   0   0  13       17.81       16.57      2.14 o
   1   0  13        1.23        0.01      0.77 o
   2   0  13       45.46       44.40      2.56 o
   3   0  13       19.27       15.00      2.34 o
   4   0  13        6.60        8.18      2.68 o
   5   0  13       42.84       48.06      4.07 o
   6   0  13        0.20        3.09      4.15 o
  -7   1  13       22.61       21.58      4.74 o
  -6   1  13        3.48        4.86      4.06 o
  -5   1  13       32.43       30.24      5.47 o
  -4   1  13       22.83       20.91      3.57 o
  -3   1  13       28.00       23.18      3.10 o
  -2   1  13        1.71        0.08      0.60 o
  -1   1  13       12.51       11.67      2.10 o
   0   1  13       62.51       65.39      2.86 o
   1   1  13        2.60        0.10      0.67 o
   2   1  13       59.94       65.88      2.33 o
   3   1  13       67.20       71.00      2.55 o
   4   1  13       48.05       49.04      2.60 o
   5   1  13       14.78       12.56      4.28 o
   6   1  13        0.85        0.00      0.26 o
  -7   2  13        3.24        0.39      3.18 o
  -6   2  13        2.24        4.12      5.99 o
  -5   2  13       37.88       42.55      3.58 o
  -4   2  13        3.25        1.66      9.74 o
  -3   2  13        4.96        7.77      4.61 o
  -2   2  13       29.13       26.78      4.56 o
  -1   2  13       19.85       16.70      2.47 o
   0   2  13       26.59       19.94      2.59 o
   1   2  13      122.56      121.11      3.72 o
   2   2  13        1.09        0.35      1.48 o
   3   2  13        6.76        6.69      3.09 o
   4   2  13        0.31       -0.58      1.85 o
   5   2  13        0.33        0.25      0.82 o
   6   2  13        4.17        2.69      4.63 o
  -7   3  13        7.26        8.33      5.37 o
  -6   3  13        5.90        5.98      5.34 o
  -5   3  13       20.93       22.34      3.47 o
  -4   3  13        0.00        0.09      0.79 o
  -3   3  13       32.50       34.83      2.76 o
  -2   3  13        9.44        8.54      4.96 o
  -1   3  13       12.47        6.57      4.04 o
   0   3  13        3.16        1.44      3.15 o
   1   3  13       19.24       12.92      2.39 o
   2   3  13       32.43       38.23      2.72 o
   3   3  13        3.86        4.58      3.30 o
   4   3  13        0.23       -0.36      1.33 o
   5   3  13        0.05       -0.12      0.67 o
   6   3  13       11.80       15.23      5.82 o
  -7   4  13       19.71       23.82      4.32 o
  -5   4  13        4.84        4.41      3.56 o
  -4   4  13       13.45       12.47      3.35 o
  -3   4  13       56.36       53.46      2.99 o
  -2   4  13        6.30        5.87      3.03 o
  -1   4  13        0.86       -0.47      1.29 o
   0   4  13       49.86       48.05      3.75 o
   1   4  13        0.06        0.23      1.34 o
   2   4  13       37.58       46.71      2.91 o
   3   4  13        2.31        3.38      2.61 o
   4   4  13        1.70        0.75      3.68 o
   5   4  13        0.32       -1.50      9.13 o
  -6   5  13        2.33        1.62      4.84 o
  -5   5  13        2.17       -0.09      1.99 o
  -4   5  13       10.24       11.17      3.91 o
  -3   5  13        9.48       10.86      3.48 o
  -2   5  13        0.45       -1.77      4.86 o
  -1   5  13        0.02       -0.47     16.41 o
   0   5  13       28.05       27.57      5.15 o
   1   5  13       19.27       29.05      5.28 o
   2   5  13       11.55       12.86      3.36 o
   3   5  13       22.46       30.03      3.68 o
   4   5  13        0.02       -0.73      2.14 o
  -5   6  13       17.33       16.66      3.61 o
  -4   6  13        7.00        4.29      3.74 o
  -3   6  13       12.77       15.02      3.23 o
  -2   6  13       70.77       89.59      6.45 o
  -1   6  13       47.24       42.08      6.12 o
   0   6  13       22.80       24.48      5.73 o
   1   6  13        6.89        6.36      3.79 o
   2   6  13        1.39        3.06      3.72 o
   3   6  13       19.15       17.63      5.59 o
  -4   7  13        0.83        3.17      5.24 o
  -3   7  13       11.22       12.85      5.94 o
  -2   7  13       14.27       16.43      5.43 o
   0   7  13        5.22        7.23      3.52 o
   1   7  13       15.25       18.57      5.40 o
   2   7  13        0.51        2.21      5.59 o
  -2   8  13       20.13       16.64      6.78 o
  -1   8  13        9.34       10.77      6.60 o
   0   8  13       13.69       11.30      5.78 o
  -1  -9  14        0.10       -1.42      5.45 o
   0  -9  14        0.72        1.97      6.14 o
  -3  -8  14        5.19        7.47      5.47 o
  -2  -8  14        0.06        3.20      4.82 o
  -1  -8  14        9.30        6.43      3.88 o
   0  -8  14        9.26        6.76      7.09 o
   1  -8  14        0.00       -1.01     11.11 o
   2  -8  14       21.66       22.16      4.90 o
   3  -8  14        1.79        5.04      6.84 o
  -4  -7  14        0.63        2.12      4.10 o
  -3  -7  14        0.87        1.24      3.98 o
  -2  -7  14        0.60        1.15      3.38 o
  -1  -7  14        4.69        2.95      2.65 o
   0  -7  14       11.21       12.36      8.36 o
   1  -7  14       34.33       31.76      4.27 o
   2  -7  14        5.09        4.84      4.10 o
   3  -7  14        2.03        3.25      5.73 o
   4  -7  14        6.48        7.95      4.82 o
  -5  -6  14        0.02       -0.66      1.87 o
  -4  -6  14        1.38       -0.42      9.98 o
  -3  -6  14        0.59        1.30      4.29 o
  -2  -6  14        0.03        4.25      5.78 o
  -1  -6  14        3.14        4.69      6.35 o
   0  -6  14       25.62       20.31      6.75 o
   1  -6  14       48.48       47.00      5.63 o
   2  -6  14        0.34        0.92      3.07 o
   3  -6  14        3.10        2.27      3.35 o
   4  -6  14       11.99       11.20      4.35 o
   5  -6  14       12.54       11.18      5.02 o
  -6  -5  14        0.62       -0.69    140.77 o
  -5  -5  14        0.82       -0.77      4.48 o
  -4  -5  14        8.31        7.91      5.51 o
  -3  -5  14        2.55        4.45      4.48 o
  -2  -5  14       10.91       10.43      4.47 o
  -1  -5  14       12.36        6.39      6.16 o
   0  -5  14       33.00       32.88      5.56 o
   1  -5  14       88.49       86.91      3.49 o
   2  -5  14       14.77       15.96      3.78 o
   3  -5  14        0.01       -1.00     35.31 o
   4  -5  14       10.93        8.65      3.24 o
   5  -5  14       25.41       23.59      4.32 o
  -6  -4  14        0.01       -1.04      2.87 o
  -5  -4  14        5.97        6.35      4.42 o
  -4  -4  14        9.25        6.09      6.00 o
  -3  -4  14        0.03       -0.27      1.12 o
  -2  -4  14        4.00        3.41      6.19 o
  -1  -4  14        4.60        2.50      2.65 o
   0  -4  14      113.64      116.54      3.92 o
   1  -4  14       15.76       11.12      2.56 o
   2  -4  14        0.15       -0.63      1.42 o
   3  -4  14        6.42        4.36      2.94 o
   4  -4  14        0.04        0.61      2.83 o
   5  -4  14       25.68       35.74      5.78 o
   6  -4  14        0.44        0.58      5.07 o
  -7  -3  14        0.12        1.28      9.05 o
  -6  -3  14        0.34        0.30      1.30 o
  -5  -3  14        0.82       -0.34      1.92 o
  -4  -3  14        4.55        2.88      6.41 o
  -3  -3  14        0.52       -1.42      5.39 o
  -2  -3  14       26.26       21.71      5.90 o
  -1  -3  14        0.11        1.24      2.02 o
   0  -3  14       17.76       22.65      3.07 o
   1  -3  14        4.54        3.80      2.48 o
   2  -3  14        1.31        1.80      3.03 o
   3  -3  14       11.44       14.07      3.42 o
   4  -3  14       36.20       40.15      4.32 o
   5  -3  14       16.63       17.24      6.41 o
   6  -3  14        0.27        1.72      7.10 o
  -7  -2  14        7.63        7.28      8.44 o
  -6  -2  14        0.14        3.78      6.68 o
  -5  -2  14        0.54        0.45      7.42 o
  -4  -2  14       15.57       10.50      6.31 o
  -3  -2  14        1.38        1.14      4.03 o
  -2  -2  14        7.52        6.89      4.80 o
  -1  -2  14       37.48       41.39      2.89 o
   0  -2  14        5.90        2.99      3.66 o
   2  -2  14       25.30       25.99      2.72 o
   3  -2  14        1.73        2.03      2.50 o
   4  -2  14       18.99       23.00      3.46 o
   5  -2  14        0.06        1.50      5.09 o
   6  -2  14        5.40        3.83      5.47 o
  -7  -1  14        2.62        6.15      4.75 o
  -6  -1  14        1.18        1.70      3.83 o
  -5  -1  14        0.74        0.49     15.68 o
  -4  -1  14       44.99       45.68      6.25 o
  -3  -1  14       22.62       29.29      5.57 o
  -2  -1  14       26.93       34.56      2.76 o
  -1  -1  14       59.55       64.36      2.83 o
   0  -1  14        6.92        6.51      3.18 o
   1  -1  14       89.84       97.63      2.90 o
   2  -1  14       12.32        8.71      2.74 o
   3  -1  14       19.69       19.93      2.91 o
   4  -1  14        8.01        4.44      4.40 o
   5  -1  14        3.92        4.64      9.69 o
   6  -1  14        1.82        0.34     10.89 o
  -7   0  14        2.38        3.00      4.34 o
  -6   0  14        9.93       11.37      6.33 o
  -5   0  14        2.40        3.11      4.33 o
  -4   0  14        4.67        6.95      5.45 o
  -3   0  14       61.10       71.65      5.49 o
  -2   0  14       49.84       61.37      2.98 o
  -1   0  14        8.02        7.88      2.88 o
   0   0  14        0.18        0.95      2.35 o
   1   0  14       57.37       56.62      2.74 o
   2   0  14        0.12       -0.07      2.50 o
   3   0  14       23.22       21.14      2.54 o
   4   0  14        0.82       -0.42      1.24 o
   5   0  14        9.85        7.99      5.67 o
   6   0  14       17.09       19.07      5.30 o
  -7   1  14        0.17       -0.87      1.82 o
  -6   1  14        0.00       -1.15      3.95 o
  -5   1  14        4.61        5.15      3.59 o
  -4   1  14       73.03       87.09      4.47 o
  -3   1  14        0.18       -0.15      0.94 o
  -2   1  14        0.06        0.02      1.88 o
  -1   1  14        3.04        3.07      2.53 o
   0   1  14       10.46       10.90      2.53 o
   1   1  14       21.47       25.81      2.20 o
   2   1  14       16.13       21.09      2.54 o
   3   1  14        0.16        0.70      1.64 o
   4   1  14        9.80        8.47      2.89 o
   5   1  14        0.94        2.89      7.86 o
   6   1  14       12.14       13.37      6.32 o
  -7   2  14        0.02       -1.20      3.42 o
  -6   2  14        1.93        1.67      5.09 o
  -5   2  14        8.76       11.32      3.09 o
  -4   2  14      107.35      117.96      9.13 o
  -3   2  14       13.16       15.15      4.64 o
  -2   2  14        8.80        5.04      4.30 o
  -1   2  14       23.52       23.68      2.67 o
   0   2  14       14.97       17.79      3.46 o
   1   2  14       15.38       16.07      2.67 o
   2   2  14        5.29        5.31      2.57 o
   3   2  14        9.00       12.33      2.87 o
   4   2  14        0.06        0.39      1.95 o
   5   2  14       23.99       23.56      4.92 o
  -7   3  14        0.53        3.11      5.36 o
  -6   3  14        6.15        7.99      5.26 o
  -5   3  14       20.31       22.78      3.35 o
  -4   3  14       40.04       41.28      3.78 o
  -3   3  14       22.16       26.42      3.25 o
  -2   3  14        0.03        0.07     21.25 o
  -1   3  14       33.05       33.31      5.44 o
   0   3  14        0.02       -0.91      3.28 o
   1   3  14        2.40        1.93      2.53 o
   2   3  14        3.95        2.54      2.38 o
   3   3  14       33.12       37.82      3.31 o
   4   3  14       34.09       32.72      3.68 o
   5   3  14        8.57        7.40      4.68 o
  -6   4  14        0.02       -1.28      3.45 o
  -5   4  14       29.56       40.53      4.10 o
  -4   4  14        6.77        7.71      3.60 o
  -3   4  14        0.65        0.46      2.03 o
  -2   4  14       12.02       14.91      3.14 o
  -1   4  14       20.97       17.55      5.06 o
   0   4  14       11.83       16.60      6.26 o
   1   4  14        3.46        0.52      4.28 o
   2   4  14        0.00       -0.10      0.25 o
   3   4  14       16.52       27.39      3.67 o
   4   4  14        1.70        5.07      5.69 o
  -5   5  14        5.61        7.65      4.26 o
  -4   5  14        4.77        7.28      4.27 o
  -3   5  14        1.57        0.28      2.42 o
  -2   5  14       77.50       96.91      6.25 o
  -1   5  14        9.40       10.12      5.52 o
   0   5  14       14.56       20.48      6.53 o
   1   5  14        4.49        2.51      5.66 o
   2   5  14       22.09       17.10      4.91 o
   3   5  14        2.08        1.46      3.14 o
   4   5  14        4.32        3.83      4.65 o
  -5   6  14        0.96        1.41      2.92 o
  -4   6  14        0.03        1.53      3.33 o
  -3   6  14        2.13       -1.15      3.70 o
  -2   6  14       42.85       55.38      5.98 o
  -1   6  14        0.24       -0.54      7.95 o
   0   6  14        3.14        9.10      6.99 o
   1   6  14        5.43        5.50      6.06 o
   2   6  14        4.43        3.45      5.37 o
   3   6  14        0.13        2.00      6.74 o
  -3   7  14       15.86       12.00      6.50 o
  -2   7  14       10.18       11.00      4.79 o
  -1   7  14        0.15        0.58      3.04 o
  -2  -8  15        1.90        2.36      6.16 o
  -1  -8  15       15.25       12.88      9.75 o
   0  -8  15        7.90        3.18      7.21 o
   1  -8  15       13.17       11.45      9.56 o
   2  -8  15        0.34        1.43      8.37 o
  -3  -7  15        3.23        5.50      6.36 o
  -2  -7  15        0.04        0.00      0.48 o
  -1  -7  15        0.01        2.72      5.16 o
   0  -7  15       21.82       12.12      7.58 o
   1  -7  15        1.35        0.28      5.35 o
   2  -7  15        4.35        3.51      5.46 o
   3  -7  15        2.77        1.76      4.03 o
  -4  -6  15        8.67        8.71      6.78 o
  -3  -6  15        0.07       -0.43      1.85 o
  -2  -6  15        0.00        1.46     54.75 o
  -1  -6  15        0.76        3.20      9.44 o
   0  -6  15       29.40       22.27      7.03 o
   1  -6  15        0.36        3.64      5.60 o
   2  -6  15       10.83       10.97      4.28 o
   3  -6  15        2.92        0.85      4.66 o
   4  -6  15        0.03       -0.15      4.09 o
  -5  -5  15        5.68        4.00      4.29 o
  -4  -5  15        6.30        8.18      5.46 o
  -3  -5  15        2.69        2.18      5.73 o
  -2  -5  15        0.12        2.26      3.76 o
  -1  -5  15       23.30       24.00      3.98 o
   0  -5  15       25.82       24.22      4.19 o
   1  -5  15        0.44        0.64      2.21 o
   2  -5  15        3.67        3.99      3.01 o
   3  -5  15        6.93        5.39      3.21 o
   4  -5  15        7.42        8.72      3.77 o
   5  -5  15        0.98        0.06      0.42 o
  -6  -4  15        1.78        2.59     11.10 o
  -5  -4  15        9.86       12.14      5.50 o
  -4  -4  15        5.13        5.22      4.04 o
  -3  -4  15       37.74       37.72      6.47 o
  -2  -4  15        5.97        6.58      4.87 o
  -1  -4  15       23.82       18.72      3.60 o
   0  -4  15        5.76        4.93      3.76 o
   1  -4  15       10.59       10.77      3.62 o
   2  -4  15       21.38       18.98      2.90 o
   3  -4  15        1.38        4.06      5.09 o
   4  -4  15        9.46        8.94      4.50 o
   5  -4  15        3.24        4.78      9.55 o
  -6  -3  15        4.08       11.25      7.87 o
  -5  -3  15       11.41       13.19      5.76 o
  -3  -3  15       38.19       40.68      6.48 o
  -2  -3  15        5.11        2.46      4.23 o
  -1  -3  15        1.06        4.25      4.55 o
   0  -3  15       33.77       32.84      3.49 o
   1  -3  15       12.97        9.86      4.03 o
   2  -3  15        5.14        3.47      3.91 o
   3  -3  15        5.98        7.62      4.23 o
   4  -3  15        0.28        1.25      2.50 o
   5  -3  15       13.01       13.94      6.30 o
  -6  -2  15        6.82       10.33      7.66 o
  -4  -2  15        0.96        0.21     23.51 o
  -3  -2  15       22.43       30.41      6.67 o
  -2  -2  15        4.87        7.25      6.29 o
  -1  -2  15        0.07       -0.11      0.49 o
   0  -2  15        4.26        4.13      4.00 o
   1  -2  15        0.63        0.35      1.93 o
   2  -2  15       14.99       12.89      3.16 o
   3  -2  15        6.76        2.21      2.25 o
   4  -2  15        0.97        1.08      1.60 o
   5  -2  15       11.43       10.07      5.62 o
  -6  -1  15       17.98       13.04      6.93 o
  -5  -1  15       19.96       13.95      7.60 o
  -4  -1  15        8.96       13.71      6.82 o
  -3  -1  15       64.89       77.40      6.10 o
  -2  -1  15       13.25       18.24      5.67 o
  -1  -1  15        2.33        3.49      2.86 o
   0  -1  15       26.72       29.00      3.24 o
   1  -1  15       31.39       29.15      3.16 o
   2  -1  15        3.18        3.58      3.04 o
   3  -1  15        2.78        2.75      3.46 o
   4  -1  15        0.20       -0.22      0.55 o
   5  -1  15        2.27        1.55      3.84 o
  -6   0  15        5.34        4.77      5.15 o
  -5   0  15       72.17       78.77      4.71 o
  -4   0  15       13.44       24.28      6.75 o
  -3   0  15        0.40        0.20      1.90 o
  -2   0  15       34.11       49.32      5.75 o
  -1   0  15        0.05        1.28      3.22 o
   0   0  15       31.74       36.80      3.28 o
   1   0  15        0.00       -0.48      1.76 o
   2   0  15        0.07       -0.83      2.35 o
   3   0  15       17.86       15.37      2.94 o
   4   0  15        0.62        0.33      1.09 o
   5   0  15        5.79        5.53      4.66 o
  -6   1  15        0.02        2.27      4.85 o
  -5   1  15       38.32       50.10      4.69 o
  -4   1  15       15.05       13.84      4.43 o
  -3   1  15        4.51        2.28      4.10 o
  -2   1  15       23.11       23.83      2.75 o
  -1   1  15        0.84        1.13      2.73 o
   0   1  15       20.95       21.55      2.61 o
   1   1  15        0.34        1.57      3.05 o
   2   1  15       30.58       37.57      2.74 o
   3   1  15       15.39       16.74      3.22 o
   4   1  15       15.65       12.72      3.37 o
   5   1  15       28.85       35.03      5.47 o
  -5   2  15       27.75       37.16      3.61 o
  -4   2  15        5.77        7.38      5.91 o
  -3   2  15        0.78       -1.18      4.60 o
  -2   2  15       27.23       32.16      5.38 o
  -1   2  15        0.88        1.98      4.03 o
   0   2  15        1.88        1.77      3.09 o
   1   2  15        2.03        5.31      3.25 o
   2   2  15       44.86       49.89      3.10 o
   3   2  15        0.20       -0.40      2.52 o
   4   2  15        0.49        0.43      1.43 o
   5   2  15        0.10       -1.17      6.09 o
  -6   3  15        2.20        3.15      5.65 o
  -5   3  15       20.35       23.46      3.57 o
  -4   3  15        0.42        1.89      3.09 o
  -3   3  15        3.99        4.26      3.10 o
  -2   3  15       28.34       29.98      5.16 o
  -1   3  15        3.00        0.26      6.80 o
   0   3  15        3.90        2.05      4.06 o
   1   3  15       26.51       26.21      3.61 o
   2   3  15       10.11       10.10      3.27 o
   3   3  15        2.64        2.77      2.56 o
   4   3  15        0.55        0.24      1.23 o
  -5   4  15        0.10        0.14      8.98 o
  -4   4  15        0.17        1.48      4.68 o
  -3   4  15       59.90       75.75      3.63 o
  -2   4  15        1.53        0.19      0.98 o
  -1   4  15        2.28        1.64      9.09 o
   0   4  15        1.37        0.40     29.27 o
   1   4  15       18.48       12.60      5.81 o
   2   4  15       16.23       18.22      5.16 o
   3   4  15        0.61        0.04      0.83 o
   4   4  15        0.47       -1.62      7.87 o
  -5   5  15        1.51        1.35      7.18 o
  -4   5  15        1.35        1.94      7.33 o
  -3   5  15       56.91       74.00      4.00 o
  -2   5  15        1.28       -0.19      5.78 o
  -1   5  15        0.17       -1.00      4.79 o
   0   5  15       35.09       40.55      7.51 o
   1   5  15        0.16       -0.01      0.06 o
   2   5  15       11.39        9.76      5.99 o
   3   5  15        0.28        1.44      4.81 o
  -3   6  15        7.71       10.25      7.42 o
  -2   6  15        2.03        1.28     12.35 o
  -1   6  15       11.26        6.83      7.13 o
   0   6  15       67.71       73.70      7.59 o
   1   6  15       12.83       12.76      8.73 o
  -2  -7  16        3.87        4.86      6.44 o
  -1  -7  16        1.87       -0.79      2.70 o
   0  -7  16        0.03        0.32      5.79 o
   1  -7  16        3.71        0.95      4.26 o
   2  -7  16        1.99       -0.69      4.52 o
  -4  -6  16        6.98        7.11      6.53 o
  -3  -6  16        4.05        4.52     11.00 o
  -2  -6  16        0.15       -1.13      6.80 o
   0  -6  16        0.68       -0.02      0.23 o
   1  -6  16        0.14       -0.81      2.52 o
   2  -6  16        3.67        5.04      5.39 o
   3  -6  16        0.17       -0.20      4.61 o
  -4  -5  16        6.53        6.55      6.68 o
  -3  -5  16       14.63       16.37      5.45 o
  -2  -5  16        1.26        1.44      4.76 o
  -1  -5  16        2.31        5.15      6.68 o
   0  -5  16        1.67        0.29      1.91 o
   1  -5  16       13.41       14.91      4.40 o
   2  -5  16       25.40       19.44      4.63 o
   3  -5  16        7.68        6.95      3.91 o
   4  -5  16        0.94        0.35      2.78 o
  -5  -4  16        0.34        0.81      3.95 o
  -4  -4  16        3.99        3.97      5.86 o
  -3  -4  16       10.74       10.61      7.53 o
  -2  -4  16       13.82       19.87      6.48 o
  -1  -4  16        6.67        6.97      6.67 o
   0  -4  16       17.27       21.65      4.11 o
   1  -4  16        0.22       -0.40      6.13 o
   2  -4  16       12.22       13.91      4.49 o
   3  -4  16        0.16        1.61      4.97 o
   4  -4  16        9.24        7.09      5.06 o
  -5  -3  16        4.49        5.63      5.58 o
  -4  -3  16       13.03       11.58      8.97 o
  -2  -3  16        4.47        3.60      8.54 o
  -1  -3  16        6.77        7.81      3.80 o
   0  -3  16       46.41       55.44      4.09 o
   1  -3  16       33.03       31.82      3.85 o
   2  -3  16        6.05        4.47      3.62 o
   3  -3  16        8.12        7.15      5.48 o
   4  -3  16        1.85        3.51      5.04 o
  -6  -2  16        6.34        7.59      8.52 o
  -5  -2  16        7.19        9.96     10.07 o
  -4  -2  16        1.62        0.98     10.65 o
  -3  -2  16        3.72        2.89      5.84 o
  -2  -2  16        0.78       -0.60      3.79 o
  -1  -2  16        6.56        7.00      3.65 o
   0  -2  16       42.60       43.67      3.69 o
   1  -2  16        2.76        3.57      4.81 o
   2  -2  16        0.33       -0.13      2.66 o
   3  -2  16        3.21        2.81      4.42 o
   4  -2  16        4.31        3.07      4.80 o
   5  -2  16        5.76        8.14      5.22 o
  -6  -1  16        1.87        6.67      6.59 o
  -5  -1  16       36.97       49.14      8.91 o
  -4  -1  16       10.50       17.52      7.90 o
  -3  -1  16        0.00        0.78     13.63 o
  -2  -1  16        6.01        8.27      6.41 o
  -1  -1  16       29.31       33.58      3.52 o
   0  -1  16        7.76        6.79      3.17 o
   1  -1  16        0.22       -0.10      1.85 o
   2  -1  16       28.46       27.51      4.62 o
   3  -1  16        3.37        1.43      2.16 o
   4  -1  16        0.11        0.03      5.59 o
   5  -1  16        2.99        1.37      4.32 o
  -6   0  16        2.44        4.48      5.73 o
  -5   0  16       46.27       52.97      5.21 o
  -4   0  16       57.05       75.03      4.77 o
  -3   0  16       14.83       18.67      6.84 o
  -2   0  16       49.93       56.60      7.19 o
  -1   0  16        1.19        0.11      3.51 o
   0   0  16        6.96        6.53      3.34 o
   1   0  16       16.64       17.24      3.14 o
   2   0  16       17.37       14.96      3.39 o
   3   0  16        4.05        4.26      3.92 o
   4   0  16        2.42        1.49      5.30 o
  -6   1  16        1.44        2.37      4.73 o
  -4   1  16        4.35        6.63      5.15 o
  -3   1  16       14.67       21.39      4.81 o
  -2   1  16       23.49       30.28      4.61 o
  -1   1  16       24.86       19.29      3.10 o
   0   1  16        0.72        0.65      2.10 o
   1   1  16       34.36       41.41      3.25 o
   2   1  16        5.28        9.14      3.59 o
   3   1  16        0.92        2.28      3.69 o
   4   1  16        1.80        3.78      2.89 o
  -5   2  16        1.72        3.60      3.69 o
  -4   2  16        0.07       -1.10      5.85 o
  -3   2  16       28.38       35.10      5.72 o
  -2   2  16        4.69        0.20      2.80 o
  -1   2  16        0.90        0.22      1.04 o
   0   2  16       28.68       36.65      3.28 o
   1   2  16       20.10       15.98      3.47 o
   2   2  16       17.58       25.94      3.75 o
   3   2  16       25.76       34.06      3.82 o
   4   2  16        2.79        3.45      3.91 o
  -5   3  16        0.24       -0.69      4.66 o
  -4   3  16       22.69       28.56      3.74 o
  -3   3  16       33.46       43.12      3.96 o
  -2   3  16        7.69        8.46      6.76 o
  -1   3  16        5.11        6.87      6.48 o
   0   3  16       18.66       15.68      6.60 o
   1   3  16        0.08        1.90      3.82 o
   2   3  16        2.72        6.85      4.97 o
   3   3  16        7.08        8.91      4.41 o
  -4   4  16       13.80       17.82      4.53 o
  -3   4  16        7.14        8.12      4.22 o
  -2   4  16       12.94       17.77      7.31 o
  -1   4  16        4.14       -1.04     45.93 o
   0   4  16       16.80       19.41      6.55 o
   1   4  16       10.62       14.86      7.75 o
   2   4  16        4.69        4.84      8.06 o
   3   4  16        0.34       -1.00      5.03 o
  -3   5  16        0.18       -2.06      5.96 o
  -2   5  16        6.04        3.05      7.78 o
  -1   5  16       14.30       14.61      6.79 o
   0   5  16       26.07       39.52      8.12 o
   1   5  16        0.59       -1.95      8.12 o
  -2  -6  17        0.07       -1.93      7.04 o
  -1  -6  17        0.26        0.96      5.58 o
   0  -6  17        1.18        1.24      4.51 o
   1  -6  17        6.54        5.68     10.13 o
   2  -6  17        2.54        2.05      3.19 o
  -3  -5  17        0.58        0.02      1.30 o
  -2  -5  17        0.30        2.00      9.85 o
  -1  -5  17       13.31       19.51      7.93 o
   0  -5  17        0.19        0.06      0.91 o
   1  -5  17        5.58        3.26      4.53 o
   2  -5  17        0.12       -0.05      3.78 o
   3  -5  17        8.53       10.75      5.43 o
  -4  -4  17        0.03        0.74      3.83 o
  -3  -4  17        0.30        2.92     10.87 o
  -2  -4  17        7.47        6.88      8.78 o
  -1  -4  17       32.19       42.23      8.16 o
   0  -4  17        0.12        0.08      1.50 o
   1  -4  17        7.09        7.40      5.17 o
   2  -4  17        0.22       -0.05      0.79 o
   3  -4  17        2.99        2.07      5.88 o
  -5  -3  17        0.00        2.84      6.24 o
  -4  -3  17        0.00       -0.94      2.96 o
  -3  -3  17        0.11       -0.57      1.94 o
  -2  -3  17        8.11        8.38      7.58 o
  -1  -3  17        7.27        5.86      6.77 o
   0  -3  17        0.00        0.78      3.95 o
   1  -3  17       36.31       36.39      4.50 o
   2  -3  17        0.65        3.68      7.94 o
   3  -3  17        0.51        0.01      0.61 o
  -5  -2  17        6.66        4.93      8.16 o
  -4  -2  17        1.88        3.42      8.45 o
  -2  -2  17        2.89        2.50      8.57 o
  -1  -2  17        3.40        2.50     11.39 o
   0  -2  17        1.29        0.23     11.84 o
   1  -2  17       22.55       25.05      4.14 o
   2  -2  17        1.30       -0.49      1.29 o
   3  -2  17        2.72        3.21      4.20 o
   4  -2  17        5.60        4.77      5.72 o
  -5  -1  17        0.44        2.58      8.51 o
  -4  -1  17       11.35       11.83      8.71 o
  -3  -1  17       27.88       36.34      8.10 o
  -2  -1  17        2.96        6.61      8.32 o
  -1  -1  17        5.26        5.59      4.55 o
   0  -1  17        2.27        0.35      1.50 o
   1  -1  17       25.11       28.46      4.35 o
   2  -1  17        1.58        0.52      4.96 o
   3  -1  17        0.17       -1.83     11.12 o
   4  -1  17        7.48        6.83      4.48 o
  -5   0  17        0.33        2.35      4.75 o
  -4   0  17       19.45       18.68      5.21 o
  -3   0  17       20.71       28.31      5.01 o
  -2   0  17       12.92       17.34      4.87 o
  -1   0  17        3.10        2.59      2.71 o
   0   0  17       21.43       26.11      3.34 o
   1   0  17       10.98       14.21      3.40 o
   2   0  17        2.52        0.66      2.57 o
   3   0  17        7.56        8.43      5.19 o
   4   0  17        1.47        3.58      4.82 o
  -5   1  17        1.96        2.75      6.30 o
  -4   1  17       10.57       10.66      5.52 o
  -3   1  17        1.30        0.92      4.22 o
  -2   1  17        4.27        4.30      4.86 o
  -1   1  17        3.21        1.74      3.27 o
   0   1  17       22.75       31.34      3.59 o
   1   1  17        2.07        1.68      4.00 o
   2   1  17        2.17        2.07      4.84 o
   3   1  17       45.11       55.97      4.51 o
  -5   2  17        1.93        3.09      9.23 o
  -4   2  17       13.65       16.91      6.03 o
  -3   2  17        2.52        1.63      8.22 o
  -2   2  17        1.07       -0.45      2.19 o
  -1   2  17        9.90        5.76      3.76 o
   0   2  17       11.28       13.35      4.12 o
   1   2  17        3.33        5.58      3.64 o
   2   2  17       16.41       26.12      4.39 o
   3   2  17        7.57       12.11      4.41 o
  -4   3  17        8.33        8.42      4.42 o
  -3   3  17       10.08       12.65      3.81 o
  -2   3  17        0.33       -1.31     11.05 o
  -1   3  17       13.82       14.62      8.45 o
   0   3  17        1.34       -1.25     11.02 o
   1   3  17        2.27        0.06      5.42 o
   2   3  17       25.02       22.52      4.24 o
  -3   4  17        2.89        0.85      5.19 o
  -2   4  17        8.13        3.97      6.21 o
  -1   4  17       20.43       27.20      7.59 o
   0   4  17        0.39        2.49      6.32 o
   1   4  17       26.08       40.98      8.47 o
  -1  -5  18        4.06        4.00      7.67 o
   0  -5  18       22.02       15.46      8.14 o
   1  -5  18        0.01        1.19      6.49 o
  -3  -4  18        0.63       -0.92      7.12 o
  -2  -4  18        5.20        1.58     13.81 o
  -1  -4  18        0.10        0.60    499.11 o
   0  -4  18       37.65       38.65      5.43 o
   1  -4  18        8.23       13.75      5.30 o
   2  -4  18        0.03        2.41      5.72 o
  -3  -3  18        2.92        4.20     12.12 o
  -2  -3  18        0.19        0.19      1.49 o
   0  -3  18       11.60       13.26      5.07 o
   1  -3  18       17.37       22.43      5.11 o
   2  -3  18        5.75        5.41      5.33 o
  -4  -2  18        0.00       -0.93      3.91 o
  -3  -2  18        2.82        5.98      7.31 o
  -2  -2  18        6.86        2.90      7.69 o
  -1  -2  18        0.56       -0.99      5.69 o
   0  -2  18       21.88       26.03      4.86 o
   1  -2  18        2.37        2.15      3.51 o
   2  -2  18        0.49       -0.60      2.21 o
  -4  -1  18        4.52        5.14      8.72 o
  -3  -1  18        0.15        1.26      3.53 o
  -2  -1  18       14.02       14.77      9.54 o
  -1  -1  18        0.08        1.24     58.21 o
   0  -1  18       45.22       60.51      4.88 o
   1  -1  18        2.75        1.12      3.53 o
   2  -1  18        5.22        0.45      2.77 o
   3  -1  18        3.49        4.85      7.23 o
  -4   0  18        2.40        5.02      5.93 o
  -3   0  18        8.76       10.79      5.59 o
  -2   0  18       19.88       20.21      5.02 o
  -1   0  18       27.09       36.87      5.11 o
   0   0  18        3.27        3.15      3.05 o
   1   0  18        2.93        3.28      4.09 o
   2   0  18       28.61       39.10      4.46 o
  -4   1  18        1.97        2.56     14.37 o
  -3   1  18        1.93        3.17      4.18 o
  -2   1  18        0.30        2.45      7.19 o
  -1   1  18       30.49       46.21      6.14 o
   0   1  18        6.19        7.47      4.14 o
   1   1  18        7.71       11.22      4.48 o
   2   1  18       17.89       24.15      4.40 o
  -3   2  18        5.31        6.60      5.22 o
  -2   2  18        1.72        2.57      5.95 o
  -1   2  18        6.45        4.82      6.85 o
   0   2  18        7.30        9.65      3.98 o
   1   2  18       25.39       31.81      4.62 o
  -2   3  18       11.97       19.25      6.94 o
  -1   3  18        1.27        1.77      5.16 o
   0   3  18       17.68       20.13      6.56 o
  -1  -3  19        3.08       -0.25      2.95 o
   0  -3  19        3.36        2.21     12.17 o
  -2  -2  19        0.11        3.95     13.95 o
  -1  -2  19        7.14        3.24      7.90 o
   0  -2  19        0.67       -0.70      3.44 o
   1  -2  19        3.23        4.76      8.45 o
  -2  -1  19       18.00       27.26      9.52 o
  -1  -1  19        6.56       13.43      8.43 o
   0  -1  19        5.56        6.82      5.87 o
   1  -1  19        5.91        5.45      5.53 o
  -2   0  19        9.74       11.58      6.15 o
  -1   0  19        2.50        5.29      5.63 o
   0   0  19       18.33       26.82      4.73 o
  -1   1  19        5.30        6.74      8.10 o
 
